# Supplementary material for: Identification and validation of biomarkers related to centrosome replication in ulcerative colitis based on bulk transcriptome, single-cell RNA sequencing and experiments
Source: Front Immunol. 2025 Dec 12;16:1627926. doi: 10.3389/fimmu.2025.1627926 (PMC12740759; doi:10.3389/fimmu.2025.1627926)
Supplement: Supplementary Table 1 — The 416 CARGs were obtained by searching for “centrosome amplification” in the Gene Ontology (GO, http://geneontology.org/) and Kyoto Encyclopedia of Genes and Genomes (KEGG, https://www.kegg.jp/). [file Table1.xlsx]

## Sheet: CRGs
gene
BRCA1
BRCA2
CCNF
CDK2
CETN1
CETN2
KAT2A
TRIM37
NUBP1
NPM1
CHMP1A
PKD2
PKHD1
STIL
XPO1
XRCC3
ALMS1
KAT2B
ROCK2
VPS4B
ARHGEF10
CEP135
CCP110
CKAP5
KIAA0753
PDCD6IP
NDC80
RBM14
PLK4
PLK2
CEP131
CEP152
USP33
SIRT1
NUP62
RTTN
CHMP2B
C2CD3
CHORDC1
CHMP2A
SAC3D1
CHMP5
CHMP3
FBXW5
NDE1
CEP192
NAT10
CEP72
CDK5RAP2
CENPJ
MDM1
CHMP1B
CEP76
CEP63
CEP44
RAB6C
BRSK1
CEP295
TMEM67
CHMP4C
CNTROB
C10orf90
CHMP4B
SPICE1
CEP120
DEUP1
SASS6
PPP1R35
POC1B
CCDC57
WDR62
CENATAC
GEN1
CEP295NL
ARL2
BBS4
CDK1
CETN3
CHD3
CHEK1
CTNNB1
DCTN1
GADD45A
FES
GOLGA2
KIF11
KIF25
PPP1R12A
NEK2
ODF2
PCM1
PLK1
RANBP1
SLC16A1
AURKA
UVRAG
XRCC2
UXT
KIF3B
PDE4DIP
CROCC
PCLAF
SDCCAG8
KIF3A
CEP250
ATF5
CEP68
HAUS5
PARD6A
TUBE1
NIN
HAUS6
CNTLN
HAUS4
HAUS2
HAUS7
NSFL1C
CCNL1
KIAA1614
MARK4
CEP85
HAUS3
MCPH1
CCDC102B
MAP9
NDEL1
CCNL2
PARD6G
PARD6B
HAUS8
HAUS1
SSX2IP
UBXN2B
SGO1
HEPACAM2
ATM
ATRX
BRDT
BUB1
BUB1B
OSGIN2
CALR
CCNE1
CDC20
CDC25A
CDC25B
CDC25C
CDC27
CENPC
CKS2
CORT
DMRT1
DUSP1
EDN1
EDNRA
ERCC1
EREG
ERCC4
FANCA
FANCD2
GPR3
MSH6
H2AX
HSPA2
HUS1
INCENP
ING2
INSR
LFNG
LIF
MLH1
MOS
MRE11
MSH4
MSH5
MSX1
MSX2
MYBL1
MYH9
NBN
NPPC
NPR2
NUMA1
OVOL1
PDE3A
PPP2CA
PPP2R1A
PSMD13
RAD1
RAD21
RAD51
RAD51C
RAD51B
RAD51D
RBBP8
RPA1
RPS6KA2
AURKC
SYCP1
TERF1
TOP2A
TOP2B
TOP3A
TTK
TUBG1
UBB
UBE2B
WNT5A
ZSCAN21
BAG6
SMC1A
RAD54L
FKBP6
CDC23
CDC16
CCNA1
PKMYT1
SMC3
CCNB2
CCNE2
EXO1
ZW10
BUB3
PTTG1
PIWIL1
TRIP13
TESMIN
MARF1
ESPL1
UTP14C
WASHC5
NCAPD2
REC8
BCL2L11
SMC4
ACTR3
ACTR2
RAD50
RBM7
STAG1
NPM2
SYCP2
ANAPC10
TUBGCP3
SMC2
P3H4
RAD51AP1
STAG3
STAG2
PTTG2
TUBGCP2
EHMT2
SPIN1
TDRKH
HSF2BP
PRDM7
DMC1
FOXJ3
SIRT2
PLCB1
UBR2
NCAPD3
SUN1
NCAPH
SPO11
ZNF318
SUN2
RAD54B
ANAPC13
CATSPERZ
ANAPC15
PTTG3P
FBXO5
MLH3
SMC1B
TUBG2
TUBGCP4
NCAPH2
ANAPC2
PSMC3IP
ANAPC4
DNMT3L
SLC2A8
SYCP3
DUSP13
FZR1
ANAPC5
ANAPC7
YTHDF2
ANAPC11
SIRT7
WNT4
MOV10L1
DDX4
NSUN2
ZCWPW1
PIWIL2
MNS1
NDC1
CHFR
FOXJ2
TEX15
TEX14
TEX12
TEX11
TDRD1
METTL3
CYP26B1
FMN2
SPIRE1
PRDM9
FANCM
CCNB1IP1
DMRTC2
FIGNL1
ANAPC1
YTHDC2
BOLL
BRME1
C11orf80
RMI1
MUS81
SHCBP1L
KIF18A
SLC25A31
NUF2
BRIP1
MND1
HORMAD1
SLX4
SPIRE2
SPATA22
MASTL
MAEL
TUBGCP6
CCNB3
RSPH1
TDRD12
SYCE1
TUBGCP5
KLHDC3
SLC26A8
ANAPC16
TDRD9
CNTD1
ANKLE1
M1AP
H1-8
ZFP42
HUS1B
ASZ1
TAF1L
RPL10L
STK35
PSMA8
PIWIL4
TERB2
EME1
KASH5
PDIK1L
HORMAD2
MEI1
SGO2
MCMDC2
SHOC1
EXD1
HFM1
WBP2NL
FAM9A
FAM9B
FAM9C
AGO4
EME2
PLD6
CENPX
SYCP2L
MAPK15
SPDYA
CDC26
MEIOB
ANKRD31
SYCE2
ASPM
MAJIN
REC114
TERB1
MEIOC
PRR19
RNF212
FBXO43
C14orf39
NANOS2
IHO1
STRA8
TUBB8
USP17L2
CENPS
MEIOSIN
C1orf146
TRIM75
TEX19
PIWIL3
OOEP
WEE2
RAD21L1
BTBD18
SYCE3
MEIKIN
SYCE1L
RNF212B
MEI4
JBTS6
MECKELIN
MKS3
NPHP11
TNEM67
