# Supplementary material for: Identification and validation of biomarkers related to centrosome replication in ulcerative colitis based on bulk transcriptome, single-cell RNA sequencing and experiments
Source: Front Immunol. 2025 Dec 12;16:1627926. doi: 10.3389/fimmu.2025.1627926 (PMC12740759; doi:10.3389/fimmu.2025.1627926)
Supplement: Supplementary Table 2 — The detailed information of primers and machine testing conditions was listed in Supplementary Table S2 in RT-qPCR analysis. [file Table2.xlsx]

## Sheet: Table S6
Reaction of qPCR
Component	Volume
cDNA	3ul
2xUniversal Blue SYBR Green qPCR Master Mix	5ul
Forward primer (10µM)	1ul
Reverse primer (10µM)	1ul
Amplification conditions of PCR
	temperatures	times
Pre denaturation	95℃	1min
denaturation	95℃	20s
annealing	55℃	20s
extend	72℃	30s
Detailed information of primers
primers	sequences
TEX11 F	GTGAGGAAAAACCAGGCAGC
TEX11 R	TCCAGATCAGTCATGGCAGC
SLC16A1 F	TGTGTGGAAAACCTACCGGG
SLC16A1 R	TGCCAACCACTCCCTACCTA
OVOL1 F	GTCTTGGGCGTAATGGTGTT
OVOL1 R	GGTTCGTAGAAAGCCCTGGT
EDNRA F	GCATACCGCGCATGTCATTT
EDNRA R	GGATGGACAGTTCCCACCAG
HEPACAM2 F	ACAGAGTGAGATTCAATGGGCA
HEPACAM2 R	ATTGCGCACGTCAGAAAACC
internal reference-GAPDH F	TGTGTCCGTCGTGGATCTGA
internal reference-GAPDH R	GAGTTGCTGTTGAAGTCGCA
