# Supplementary material for: Identification and validation of biomarkers related to centrosome replication in ulcerative colitis based on bulk transcriptome, single-cell RNA sequencing and experiments
Source: Front Immunol. 2025 Dec 12;16:1627926. doi: 10.3389/fimmu.2025.1627926 (PMC12740759; doi:10.3389/fimmu.2025.1627926)
Supplement: Supplementary Table 3 — The number of genes that are upregulated and downregulated at different thresholds. [file Table3.xls]

## Sheet: Sheet1
Threshold combinations	total DEGs	genes-up	genes-down
Original threshold (p<0.05,|log2FC|>1）	1176	481	687
Strict threshold (p<0.01,|log2FC|>1.5)	381	206	175
Loose threshold (p<0.05,|log2FC|>0.5)	3470	1630	1840
