# Supplementary material for: Identification and validation of biomarkers related to centrosome replication in ulcerative colitis based on bulk transcriptome, single-cell RNA sequencing and experiments
Source: Front Immunol. 2025 Dec 12;16:1627926. doi: 10.3389/fimmu.2025.1627926 (PMC12740759; doi:10.3389/fimmu.2025.1627926)
Supplement: Supplementary Table 4 — In GO analysis, a total of 255 biological processes (BPs), 22 cellular components (CCs), and 14 molecular functions (MFs) were obtained. [file Table4.xlsx]

## Sheet: 00.GO_result
ONTOLOGY	ID	Description	BgRatio	pvalue	p.adjust	qvalue	geneID	Count	richFactor
BP	GO:1903046	meiotic cell cycle process	214/18870	5.48125594054475e-07	5.48125594054475e-07	0.000105009324334647	TEX11/OVOL1/EDNRA/SPIRE2	4	0.186915887850467
BP	GO:0051321	meiotic cell cycle	287/18870	1.76932358487027e-06	1.76932358487027e-06	0.000169482574971784	TEX11/OVOL1/EDNRA/SPIRE2	4	0.139372822299652
BP	GO:0007098	centrosome cycle	138/18870	1.31104237241626e-05	1.31104237241626e-05	0.000837227058876347	SLC16A1/CHMP4B/HEPACAM2	3	0.217391304347826
BP	GO:0031023	microtubule organizing center organization	154/18870	1.82147786757998e-05	1.82147786757998e-05	0.000872392031314622	SLC16A1/CHMP4B/HEPACAM2	3	0.194805194805195
BP	GO:0032506	cytokinetic process	43/18870	0.000105747264327947	0.000105747264327947	0.00405178991740767	CHMP4B/SPIRE2	2	0.465116279069767
BP	GO:2000242	negative regulation of reproductive process	76/18870	0.000331811594734189	0.000331811594734189	0.0105946860073022	TEX11/OVOL1	2	0.263157894736842
BP	GO:0000280	nuclear division	441/18870	0.000413729886241363	0.000413729886241363	0.011323133728711	TEX11/CHMP4B/SPIRE2	3	0.0680272108843537
BP	GO:0022412	cellular process involved in reproduction in multicellular organism	471/18870	0.000501823292412687	0.000501823292412687	0.0118510700567328	TEX11/EDNRA/SPIRE2	3	0.0636942675159236
BP	GO:0048285	organelle fission	488/18870	0.00055673982958827	0.00055673982958827	0.0118510700567328	TEX11/CHMP4B/SPIRE2	3	0.0614754098360656
BP	GO:0061640	cytoskeleton-dependent cytokinesis	117/18870	0.000784349000961444	0.000784349000961444	0.0150264755973666	CHMP4B/SPIRE2	2	0.170940170940171
BP	GO:0007292	female gamete generation	163/18870	0.00151366557661839	0.00151366557661839	0.0219960488736476	EDNRA/SPIRE2	2	0.122699386503067
BP	GO:0000910	cytokinesis	188/18870	0.00200633135899508	0.00200633135899508	0.0219960488736476	CHMP4B/SPIRE2	2	0.106382978723404
BP	GO:0140013	meiotic nuclear division	194/18870	0.00213452051925769	0.00213452051925769	0.0219960488736476	TEX11/SPIRE2	2	0.103092783505155
BP	GO:2000241	regulation of reproductive process	207/18870	0.00242536938334468	0.00242536938334468	0.0219960488736476	TEX11/OVOL1	2	0.0966183574879227
BP	GO:0003253	cardiac neural crest cell migration involved in outflow tract morphogenesis	10/18870	0.00370428757104357	0.00370428757104357	0.0219960488736476	EDNRA	1	1
BP	GO:0014820	tonic smooth muscle contraction	10/18870	0.00370428757104357	0.00370428757104357	0.0219960488736476	EDNRA	1	1
BP	GO:0048865	stem cell fate commitment	10/18870	0.00370428757104357	0.00370428757104357	0.0219960488736476	EDNRA	1	1
BP	GO:0071372	cellular response to follicle-stimulating hormone stimulus	10/18870	0.00370428757104357	0.00370428757104357	0.0219960488736476	EDNRA	1	1
BP	GO:1901993	regulation of meiotic cell cycle phase transition	10/18870	0.00370428757104357	0.00370428757104357	0.0219960488736476	OVOL1	1	1
BP	GO:0003018	vascular process in circulatory system	269/18870	0.00405555651285158	0.00405555651285158	0.0219960488736476	SLC16A1/EDNRA	2	0.0743494423791821
BP	GO:0003357	noradrenergic neuron differentiation	11/18870	0.004074068588382	0.004074068588382	0.0219960488736476	EDNRA	1	0.909090909090909
BP	GO:0051469	vesicle fusion with vacuole	11/18870	0.004074068588382	0.004074068588382	0.0219960488736476	CHMP4B	1	0.909090909090909
BP	GO:0061763	multivesicular body-lysosome fusion	11/18870	0.004074068588382	0.004074068588382	0.0219960488736476	CHMP4B	1	0.909090909090909
BP	GO:0086100	endothelin receptor signaling pathway	11/18870	0.004074068588382	0.004074068588382	0.0219960488736476	EDNRA	1	0.909090909090909
BP	GO:0003207	cardiac chamber formation	12/18870	0.00444373195971048	0.00444373195971048	0.0219960488736476	EDNRA	1	0.833333333333333
BP	GO:0048484	enteric nervous system development	12/18870	0.00444373195971048	0.00444373195971048	0.0219960488736476	EDNRA	1	0.833333333333333
BP	GO:0061309	cardiac neural crest cell development involved in outflow tract morphogenesis	12/18870	0.00444373195971048	0.00444373195971048	0.0219960488736476	EDNRA	1	0.833333333333333
BP	GO:0097084	vascular associated smooth muscle cell development	12/18870	0.00444373195971048	0.00444373195971048	0.0219960488736476	EDNRA	1	0.833333333333333
BP	GO:0097576	vacuole fusion	12/18870	0.00444373195971048	0.00444373195971048	0.0219960488736476	CHMP4B	1	0.833333333333333
BP	GO:0051258	protein polymerization	286/18870	0.00457155113493376	0.00457155113493376	0.0219960488736476	CHMP4B/SPIRE2	2	0.0699300699300699
BP	GO:0044771	meiotic cell cycle phase transition	13/18870	0.00481327771622098	0.00481327771622098	0.0219960488736476	OVOL1	1	0.769230769230769
BP	GO:0070294	renal sodium ion absorption	13/18870	0.00481327771622098	0.00481327771622098	0.0219960488736476	EDNRA	1	0.769230769230769
BP	GO:0042415	norepinephrine metabolic process	14/18870	0.00518270588910053	0.00518270588910053	0.0219960488736476	EDNRA	1	0.714285714285714
BP	GO:0046761	viral budding from plasma membrane	14/18870	0.00518270588910053	0.00518270588910053	0.0219960488736476	CHMP4B	1	0.714285714285714
BP	GO:0097212	lysosomal membrane organization	14/18870	0.00518270588910053	0.00518270588910053	0.0219960488736476	CHMP4B	1	0.714285714285714
BP	GO:1902287	semaphorin-plexin signaling pathway involved in axon guidance	14/18870	0.00518270588910053	0.00518270588910053	0.0219960488736476	EDNRA	1	0.714285714285714
BP	GO:0098813	nuclear chromosome segregation	312/18870	0.00541704375126753	0.00541704375126753	0.0219960488736476	TEX11/CHMP4B	2	0.0641025641025641
BP	GO:0001822	kidney development	314/18870	0.00548487902159988	0.00548487902159988	0.0219960488736476	OVOL1/EDNRA	2	0.0636942675159236
BP	GO:0014029	neural crest formation	15/18870	0.00555201650952775	0.00555201650952775	0.0219960488736476	EDNRA	1	0.666666666666667
BP	GO:0016322	neuron remodeling	15/18870	0.00555201650952775	0.00555201650952775	0.0219960488736476	EDNRA	1	0.666666666666667
BP	GO:0046753	non-lytic viral release	15/18870	0.00555201650952775	0.00555201650952775	0.0219960488736476	CHMP4B	1	0.666666666666667
BP	GO:0061307	cardiac neural crest cell differentiation involved in heart development	15/18870	0.00555201650952775	0.00555201650952775	0.0219960488736476	EDNRA	1	0.666666666666667
BP	GO:0061308	cardiac neural crest cell development involved in heart development	15/18870	0.00555201650952775	0.00555201650952775	0.0219960488736476	EDNRA	1	0.666666666666667
BP	GO:0072001	renal system development	324/18870	0.00583000673596155	0.00583000673596155	0.0219960488736476	OVOL1/EDNRA	2	0.0617283950617284
BP	GO:0003096	renal sodium ion transport	16/18870	0.00592120960867581	0.00592120960867581	0.0219960488736476	EDNRA	1	0.625
BP	GO:0003214	cardiac left ventricle morphogenesis	16/18870	0.00592120960867581	0.00592120960867581	0.0219960488736476	EDNRA	1	0.625
BP	GO:0006620	post-translational protein targeting to endoplasmic reticulum membrane	16/18870	0.00592120960867581	0.00592120960867581	0.0219960488736476	CHMP4B	1	0.625
BP	GO:0032354	response to follicle-stimulating hormone	16/18870	0.00592120960867581	0.00592120960867581	0.0219960488736476	EDNRA	1	0.625
BP	GO:0097152	mesenchymal cell apoptotic process	16/18870	0.00592120960867581	0.00592120960867581	0.0219960488736476	EDNRA	1	0.625
BP	GO:1902285	semaphorin-plexin signaling pathway involved in neuron projection guidance	16/18870	0.00592120960867581	0.00592120960867581	0.0219960488736476	EDNRA	1	0.625
BP	GO:0000712	resolution of meiotic recombination intermediates	17/18870	0.00629028521771036	0.00629028521771036	0.0219960488736476	TEX11	1	0.588235294117647
BP	GO:0030202	heparin metabolic process	17/18870	0.00629028521771036	0.00629028521771036	0.0219960488736476	EDNRA	1	0.588235294117647
BP	GO:0032510	endosome to lysosome transport via multivesicular body sorting pathway	17/18870	0.00629028521771036	0.00629028521771036	0.0219960488736476	CHMP4B	1	0.588235294117647
BP	GO:0051447	negative regulation of meiotic cell cycle	17/18870	0.00629028521771036	0.00629028521771036	0.0219960488736476	OVOL1	1	0.588235294117647
BP	GO:0035234	ectopic germ cell programmed cell death	18/18870	0.00665924336779111	0.00665924336779111	0.0219960488736476	TEX11	1	0.555555555555556
BP	GO:0061952	midbody abscission	18/18870	0.00665924336779111	0.00665924336779111	0.0219960488736476	CHMP4B	1	0.555555555555556
BP	GO:0071371	cellular response to gonadotropin stimulus	18/18870	0.00665924336779111	0.00665924336779111	0.0219960488736476	EDNRA	1	0.555555555555556
BP	GO:0086103	G protein-coupled receptor signaling pathway involved in heart process	18/18870	0.00665924336779111	0.00665924336779111	0.0219960488736476	EDNRA	1	0.555555555555556
BP	GO:0042474	middle ear morphogenesis	20/18870	0.00739680741569693	0.00739680741569693	0.0221477352362524	EDNRA	1	0.5
BP	GO:0060973	cell migration involved in heart development	21/18870	0.00776541337580794	0.00776541337580794	0.0221477352362524	EDNRA	1	0.476190476190476
BP	GO:0061318	renal filtration cell differentiation	21/18870	0.00776541337580794	0.00776541337580794	0.0221477352362524	EDNRA	1	0.476190476190476
BP	GO:0072112	podocyte differentiation	21/18870	0.00776541337580794	0.00776541337580794	0.0221477352362524	EDNRA	1	0.476190476190476
BP	GO:0003228	atrial cardiac muscle tissue development	22/18870	0.0081339020015373	0.0081339020015373	0.0221477352362524	EDNRA	1	0.454545454545455
BP	GO:0039702	viral budding via host ESCRT complex	22/18870	0.0081339020015373	0.0081339020015373	0.0221477352362524	CHMP4B	1	0.454545454545455
BP	GO:0048485	sympathetic nervous system development	22/18870	0.0081339020015373	0.0081339020015373	0.0221477352362524	EDNRA	1	0.454545454545455
BP	GO:0072311	glomerular epithelial cell differentiation	22/18870	0.0081339020015373	0.0081339020015373	0.0221477352362524	EDNRA	1	0.454545454545455
BP	GO:1901673	regulation of mitotic spindle assembly	22/18870	0.0081339020015373	0.0081339020015373	0.0221477352362524	CHMP4B	1	0.454545454545455
BP	GO:1902774	late endosome to lysosome transport	22/18870	0.0081339020015373	0.0081339020015373	0.0221477352362524	CHMP4B	1	0.454545454545455
BP	GO:0007130	synaptonemal complex assembly	23/18870	0.00850227332401088	0.00850227332401088	0.0221477352362524	TEX11	1	0.434782608695652
BP	GO:0010839	negative regulation of keratinocyte proliferation	24/18870	0.00887052737434957	0.00887052737434957	0.0221477352362524	OVOL1	1	0.416666666666667
BP	GO:0007190	activation of adenylate cyclase activity	25/18870	0.00923866418366626	0.00923866418366626	0.0221477352362524	EDNRA	1	0.4
BP	GO:0010623	programmed cell death involved in cell development	25/18870	0.00923866418366626	0.00923866418366626	0.0221477352362524	TEX11	1	0.4
BP	GO:0046755	viral budding	25/18870	0.00923866418366626	0.00923866418366626	0.0221477352362524	CHMP4B	1	0.4
BP	GO:0072010	glomerular epithelium development	25/18870	0.00923866418366626	0.00923866418366626	0.0221477352362524	EDNRA	1	0.4
BP	GO:0014829	vascular associated smooth muscle contraction	26/18870	0.00960668378306728	0.00960668378306728	0.0221477352362524	EDNRA	1	0.384615384615385
BP	GO:0031468	nuclear membrane reassembly	26/18870	0.00960668378306728	0.00960668378306728	0.0221477352362524	CHMP4B	1	0.384615384615385
BP	GO:0070193	synaptonemal complex organization	26/18870	0.00960668378306728	0.00960668378306728	0.0221477352362524	TEX11	1	0.384615384615385
BP	GO:0007059	chromosome segregation	424/18870	0.00981533477062243	0.00981533477062243	0.0221477352362524	TEX11/CHMP4B	2	0.0471698113207547
BP	GO:0015740	C4-dicarboxylate transport	27/18870	0.00997458620365332	0.00997458620365332	0.0221477352362524	SLC16A1	1	0.37037037037037
BP	GO:0032511	late endosome to vacuole transport via multivesicular body sorting pathway	27/18870	0.00997458620365332	0.00997458620365332	0.0221477352362524	CHMP4B	1	0.37037037037037
BP	GO:0051446	positive regulation of meiotic cell cycle	27/18870	0.00997458620365332	0.00997458620365332	0.0221477352362524	OVOL1	1	0.37037037037037
BP	GO:0060384	innervation	27/18870	0.00997458620365332	0.00997458620365332	0.0221477352362524	EDNRA	1	0.37037037037037
BP	GO:1902410	mitotic cytokinetic process	27/18870	0.00997458620365332	0.00997458620365332	0.0221477352362524	CHMP4B	1	0.37037037037037
BP	GO:0003094	glomerular filtration	28/18870	0.0103423714765171	0.0103423714765171	0.0221477352362524	EDNRA	1	0.357142857142857
BP	GO:0007202	activation of phospholipase C activity	28/18870	0.0103423714765171	0.0103423714765171	0.0221477352362524	EDNRA	1	0.357142857142857
BP	GO:0034698	response to gonadotropin	28/18870	0.0103423714765171	0.0103423714765171	0.0221477352362524	EDNRA	1	0.357142857142857
BP	GO:2000647	negative regulation of stem cell proliferation	28/18870	0.0103423714765171	0.0103423714765171	0.0221477352362524	OVOL1	1	0.357142857142857
BP	GO:0001778	plasma membrane repair	29/18870	0.010710039632746	0.010710039632746	0.0221477352362524	CHMP4B	1	0.344827586206897
BP	GO:0019076	viral release from host cell	29/18870	0.010710039632746	0.010710039632746	0.0221477352362524	CHMP4B	1	0.344827586206897
BP	GO:0035891	exit from host cell	29/18870	0.010710039632746	0.010710039632746	0.0221477352362524	CHMP4B	1	0.344827586206897
BP	GO:0060037	pharyngeal system development	29/18870	0.010710039632746	0.010710039632746	0.0221477352362524	EDNRA	1	0.344827586206897
BP	GO:0072012	glomerulus vasculature development	29/18870	0.010710039632746	0.010710039632746	0.0221477352362524	EDNRA	1	0.344827586206897
BP	GO:0097205	renal filtration	30/18870	0.0110775907034202	0.0110775907034202	0.0221477352362524	EDNRA	1	0.333333333333333
BP	GO:0001975	response to amphetamine	31/18870	0.0114450247196128	0.0114450247196128	0.0221477352362524	EDNRA	1	0.32258064516129
BP	GO:0030878	thyroid gland development	31/18870	0.0114450247196128	0.0114450247196128	0.0221477352362524	EDNRA	1	0.32258064516129
BP	GO:0036258	multivesicular body assembly	31/18870	0.0114450247196128	0.0114450247196128	0.0221477352362524	CHMP4B	1	0.32258064516129
BP	GO:0045762	positive regulation of adenylate cyclase activity	31/18870	0.0114450247196128	0.0114450247196128	0.0221477352362524	EDNRA	1	0.32258064516129
BP	GO:0061437	renal system vasculature development	31/18870	0.0114450247196128	0.0114450247196128	0.0221477352362524	EDNRA	1	0.32258064516129
BP	GO:0061440	kidney vasculature development	31/18870	0.0114450247196128	0.0114450247196128	0.0221477352362524	EDNRA	1	0.32258064516129
BP	GO:0010458	exit from mitosis	32/18870	0.011812341712392	0.011812341712392	0.0221640293297396	CHMP4B	1	0.3125
BP	GO:0036257	multivesicular body organization	32/18870	0.011812341712392	0.011812341712392	0.0221640293297396	CHMP4B	1	0.3125
BP	GO:0090169	regulation of spindle assembly	32/18870	0.011812341712392	0.011812341712392	0.0221640293297396	CHMP4B	1	0.3125
BP	GO:0051656	establishment of organelle localization	469/18870	0.0119162102742584	0.0119162102742584	0.0221640293297396	CHMP4B/SPIRE2	2	0.0426439232409382
BP	GO:0001556	oocyte maturation	33/18870	0.0121795417128173	0.0121795417128173	0.0224359978920319	EDNRA	1	0.303030303030303
BP	GO:0019068	virion assembly	34/18870	0.0125466247519431	0.0125466247519431	0.0226761241792815	CHMP4B	1	0.294117647058824
BP	GO:0070293	renal absorption	34/18870	0.0125466247519431	0.0125466247519431	0.0226761241792815	EDNRA	1	0.294117647058824
BP	GO:0001569	branching involved in blood vessel morphogenesis	36/18870	0.0132804400704777	0.0132804400704777	0.0233438475467764	EDNRA	1	0.277777777777778
BP	GO:0032094	response to food	36/18870	0.0132804400704777	0.0132804400704777	0.0233438475467764	SLC16A1	1	0.277777777777778
BP	GO:0010863	positive regulation of phospholipase C activity	37/18870	0.0136471724119616	0.0136471724119616	0.0233438475467764	EDNRA	1	0.27027027027027
BP	GO:0043162	ubiquitin-dependent protein catabolic process via the multivesicular body sorting pathway	37/18870	0.0136471724119616	0.0136471724119616	0.0233438475467764	CHMP4B	1	0.27027027027027
BP	GO:0045324	late endosome to vacuole transport	37/18870	0.0136471724119616	0.0136471724119616	0.0233438475467764	CHMP4B	1	0.27027027027027
BP	GO:1905144	response to acetylcholine	37/18870	0.0136471724119616	0.0136471724119616	0.0233438475467764	EDNRA	1	0.27027027027027
BP	GO:0007143	female meiotic nuclear division	38/18870	0.0140137879162955	0.0140137879162955	0.0235504099793701	SPIRE2	1	0.263157894736842
BP	GO:0010737	protein kinase A signaling	38/18870	0.0140137879162955	0.0140137879162955	0.0235504099793701	EDNRA	1	0.263157894736842
BP	GO:0031281	positive regulation of cyclase activity	39/18870	0.0143802866144996	0.0143802866144996	0.0237496566591555	EDNRA	1	0.256410256410256
BP	GO:1900274	regulation of phospholipase C activity	39/18870	0.0143802866144996	0.0143802866144996	0.0237496566591555	EDNRA	1	0.256410256410256
BP	GO:0035886	vascular associated smooth muscle cell differentiation	40/18870	0.0147466685375891	0.0147466685375891	0.0239419596239181	EDNRA	1	0.25
BP	GO:0051349	positive regulation of lyase activity	40/18870	0.0147466685375891	0.0147466685375891	0.0239419596239181	EDNRA	1	0.25
BP	GO:0032509	endosome transport via multivesicular body sorting pathway	41/18870	0.0151129337165715	0.0151129337165715	0.024330419605626	CHMP4B	1	0.24390243902439
BP	GO:0060236	regulation of mitotic spindle organization	42/18870	0.0154790821824479	0.0154790821824479	0.0245079857086169	CHMP4B	1	0.238095238095238
BP	GO:0090148	membrane fission	42/18870	0.0154790821824479	0.0154790821824479	0.0245079857086169	CHMP4B	1	0.238095238095238
BP	GO:0045761	regulation of adenylate cyclase activity	44/18870	0.016211029098854	0.016211029098854	0.0247452445543343	EDNRA	1	0.227272727272727
BP	GO:0071526	semaphorin-plexin signaling pathway	44/18870	0.016211029098854	0.016211029098854	0.0247452445543343	EDNRA	1	0.227272727272727
BP	GO:0071763	nuclear membrane organization	44/18870	0.016211029098854	0.016211029098854	0.0247452445543343	CHMP4B	1	0.227272727272727
BP	GO:0048483	autonomic nervous system development	46/18870	0.0169425095346847	0.0169425095346847	0.0247452445543343	EDNRA	1	0.217391304347826
BP	GO:0055078	sodium ion homeostasis	46/18870	0.0169425095346847	0.0169425095346847	0.0247452445543343	EDNRA	1	0.217391304347826
BP	GO:0090224	regulation of spindle organization	46/18870	0.0169425095346847	0.0169425095346847	0.0247452445543343	CHMP4B	1	0.217391304347826
BP	GO:0010824	regulation of centrosome duplication	47/18870	0.0173080748998173	0.0173080748998173	0.0247452445543343	CHMP4B	1	0.212765957446809
BP	GO:0010837	regulation of keratinocyte proliferation	47/18870	0.0173080748998173	0.0173080748998173	0.0247452445543343	OVOL1	1	0.212765957446809
BP	GO:0014075	response to amine	47/18870	0.0173080748998173	0.0173080748998173	0.0247452445543343	EDNRA	1	0.212765957446809
BP	GO:0035850	epithelial cell differentiation involved in kidney development	47/18870	0.0173080748998173	0.0173080748998173	0.0247452445543343	EDNRA	1	0.212765957446809
BP	GO:0045047	protein targeting to ER	47/18870	0.0173080748998173	0.0173080748998173	0.0247452445543343	CHMP4B	1	0.212765957446809
BP	GO:0055010	ventricular cardiac muscle tissue morphogenesis	47/18870	0.0173080748998173	0.0173080748998173	0.0247452445543343	EDNRA	1	0.212765957446809
BP	GO:0071985	multivesicular body sorting pathway	47/18870	0.0173080748998173	0.0173080748998173	0.0247452445543343	CHMP4B	1	0.212765957446809
BP	GO:0042551	neuron maturation	48/18870	0.0176735237377124	0.0176735237377124	0.0250425004304896	EDNRA	1	0.208333333333333
BP	GO:0010518	positive regulation of phospholipase activity	49/18870	0.0180388560793252	0.0180388560793252	0.0250425004304896	EDNRA	1	0.204081632653061
BP	GO:0061028	establishment of endothelial barrier	49/18870	0.0180388560793252	0.0180388560793252	0.0250425004304896	EDNRA	1	0.204081632653061
BP	GO:2001259	positive regulation of cation channel activity	49/18870	0.0180388560793252	0.0180388560793252	0.0250425004304896	EDNRA	1	0.204081632653061
BP	GO:0048066	developmental pigmentation	50/18870	0.0184040719556042	0.0184040719556042	0.0253657031118513	EDNRA	1	0.2
BP	GO:0001974	blood vessel remodeling	51/18870	0.0187691713974912	0.0187691713974912	0.0255019723355237	EDNRA	1	0.196078431372549
BP	GO:0072599	establishment of protein localization to endoplasmic reticulum	51/18870	0.0187691713974912	0.0187691713974912	0.0255019723355237	CHMP4B	1	0.196078431372549
BP	GO:0060324	face development	52/18870	0.0191341544359214	0.0191341544359214	0.0257126120918482	EDNRA	1	0.192307692307692
BP	GO:0007129	homologous chromosome pairing at meiosis	53/18870	0.0194990211018237	0.0194990211018237	0.0257126120918482	TEX11	1	0.188679245283019
BP	GO:0006998	nuclear envelope organization	54/18870	0.0198637714261199	0.0198637714261199	0.0257126120918482	CHMP4B	1	0.185185185185185
BP	GO:0031279	regulation of cyclase activity	54/18870	0.0198637714261199	0.0198637714261199	0.0257126120918482	EDNRA	1	0.185185185185185
BP	GO:0046605	regulation of centrosome cycle	54/18870	0.0198637714261199	0.0198637714261199	0.0257126120918482	CHMP4B	1	0.185185185185185
BP	GO:0007140	male meiotic nuclear division	55/18870	0.0202284054397264	0.0202284054397264	0.0257126120918482	TEX11	1	0.181818181818182
BP	GO:0006584	catecholamine metabolic process	57/18870	0.020957324658498	0.020957324658498	0.0257126120918482	EDNRA	1	0.175438596491228
BP	GO:0007080	mitotic metaphase chromosome alignment	57/18870	0.020957324658498	0.020957324658498	0.0257126120918482	CHMP4B	1	0.175438596491228
BP	GO:0009712	catechol-containing compound metabolic process	57/18870	0.020957324658498	0.020957324658498	0.0257126120918482	EDNRA	1	0.175438596491228
BP	GO:0045010	actin nucleation	57/18870	0.020957324658498	0.020957324658498	0.0257126120918482	SPIRE2	1	0.175438596491228
BP	GO:0051293	establishment of spindle localization	57/18870	0.020957324658498	0.020957324658498	0.0257126120918482	SPIRE2	1	0.175438596491228
BP	GO:0061005	cell differentiation involved in kidney development	57/18870	0.020957324658498	0.020957324658498	0.0257126120918482	EDNRA	1	0.175438596491228
BP	GO:0003229	ventricular cardiac muscle tissue development	58/18870	0.0213216099254619	0.0213216099254619	0.0257126120918482	EDNRA	1	0.172413793103448
BP	GO:0051339	regulation of lyase activity	58/18870	0.0213216099254619	0.0213216099254619	0.0257126120918482	EDNRA	1	0.172413793103448
BP	GO:0099024	plasma membrane invagination	58/18870	0.0213216099254619	0.0213216099254619	0.0257126120918482	SPIRE2	1	0.172413793103448
BP	GO:0001755	neural crest cell migration	59/18870	0.0216857790053325	0.0216857790053325	0.0257126120918482	EDNRA	1	0.169491525423729
BP	GO:0010517	regulation of phospholipase activity	59/18870	0.0216857790053325	0.0216857790053325	0.0257126120918482	EDNRA	1	0.169491525423729
BP	GO:0043616	keratinocyte proliferation	59/18870	0.0216857790053325	0.0216857790053325	0.0257126120918482	OVOL1	1	0.169491525423729
BP	GO:0097352	autophagosome maturation	59/18870	0.0216857790053325	0.0216857790053325	0.0257126120918482	CHMP4B	1	0.169491525423729
BP	GO:0007131	reciprocal meiotic recombination	60/18870	0.022049831928992	0.022049831928992	0.0257126120918482	TEX11	1	0.166666666666667
BP	GO:0060193	positive regulation of lipase activity	60/18870	0.022049831928992	0.022049831928992	0.0257126120918482	EDNRA	1	0.166666666666667
BP	GO:0071709	membrane assembly	60/18870	0.022049831928992	0.022049831928992	0.0257126120918482	CHMP4B	1	0.166666666666667
BP	GO:0140527	reciprocal homologous recombination	60/18870	0.022049831928992	0.022049831928992	0.0257126120918482	TEX11	1	0.166666666666667
BP	GO:0048599	oocyte development	61/18870	0.0224137687273172	0.0224137687273172	0.0257126120918482	EDNRA	1	0.163934426229508
BP	GO:0055008	cardiac muscle tissue morphogenesis	61/18870	0.0224137687273172	0.0224137687273172	0.0257126120918482	EDNRA	1	0.163934426229508
BP	GO:0090497	mesenchymal cell migration	61/18870	0.0224137687273172	0.0224137687273172	0.0257126120918482	EDNRA	1	0.163934426229508
BP	GO:0051653	spindle localization	62/18870	0.0227775894311775	0.0227775894311775	0.0259744440881848	SPIRE2	1	0.161290322580645
BP	GO:0001885	endothelial cell development	64/18870	0.0235048826789493	0.0235048826789493	0.0261295678904735	EDNRA	1	0.15625
BP	GO:0044091	membrane biogenesis	64/18870	0.0235048826789493	0.0235048826789493	0.0261295678904735	CHMP4B	1	0.15625
BP	GO:0009994	oocyte differentiation	65/18870	0.0238683552845671	0.0238683552845671	0.0261295678904735	EDNRA	1	0.153846153846154
BP	GO:0010324	membrane invagination	65/18870	0.0238683552845671	0.0238683552845671	0.0261295678904735	SPIRE2	1	0.153846153846154
BP	GO:0035904	aorta development	65/18870	0.0238683552845671	0.0238683552845671	0.0261295678904735	EDNRA	1	0.153846153846154
BP	GO:0045143	homologous chromosome segregation	65/18870	0.0238683552845671	0.0238683552845671	0.0261295678904735	TEX11	1	0.153846153846154
BP	GO:0070192	chromosome organization involved in meiotic cell cycle	65/18870	0.0238683552845671	0.0238683552845671	0.0261295678904735	TEX11	1	0.153846153846154
BP	GO:0051445	regulation of meiotic cell cycle	66/18870	0.0242317119191326	0.0242317119191326	0.0263766242181946	OVOL1	1	0.151515151515152
BP	GO:0071806	protein transmembrane transport	67/18870	0.0245949526134832	0.0245949526134832	0.0266207634591373	EDNRA	1	0.149253731343284
BP	GO:0035825	homologous recombination	68/18870	0.0249580773984488	0.0249580773984488	0.0268620348108674	TEX11	1	0.147058823529412
BP	GO:0032835	glomerulus development	69/18870	0.0253210863048527	0.0253210863048527	0.0271004863715566	EDNRA	1	0.144927536231884
BP	GO:0003208	cardiac ventricle morphogenesis	71/18870	0.0260467566052389	0.0260467566052389	0.0275691171977522	EDNRA	1	0.140845070422535
BP	GO:0090307	mitotic spindle assembly	71/18870	0.0260467566052389	0.0260467566052389	0.0275691171977522	CHMP4B	1	0.140845070422535
BP	GO:1904888	cranial skeletal system development	72/18870	0.0264094180608357	0.0264094180608357	0.0277993874324587	EDNRA	1	0.138888888888889
BP	GO:0008333	endosome to lysosome transport	73/18870	0.0267719637611004	0.0267719637611004	0.0280270198706947	CHMP4B	1	0.136986301369863
BP	GO:0007585	respiratory gaseous exchange by respiratory system	74/18870	0.0271343937368239	0.0271343937368239	0.0280993437274649	EDNRA	1	0.135135135135135
BP	GO:0060415	muscle tissue morphogenesis	74/18870	0.0271343937368239	0.0271343937368239	0.0280993437274649	EDNRA	1	0.135135135135135
BP	GO:0051298	centrosome duplication	75/18870	0.0274967080187905	0.0274967080187905	0.0283214536469715	CHMP4B	1	0.133333333333333
BP	GO:0051145	smooth muscle cell differentiation	76/18870	0.0278589066377777	0.0278589066377777	0.0285410695641741	EDNRA	1	0.131578947368421
BP	GO:0010827	regulation of glucose transmembrane transport	78/18870	0.0285829570098939	0.0285829570098939	0.0289729778657794	EDNRA	1	0.128205128205128
BP	GO:0060191	regulation of lipase activity	78/18870	0.0285829570098939	0.0285829570098939	0.0289729778657794	EDNRA	1	0.128205128205128
BP	GO:0070972	protein localization to endoplasmic reticulum	79/18870	0.0289448088245452	0.0289448088245452	0.0291853474020345	CHMP4B	1	0.126582278481013
BP	GO:0007193	adenylate cyclase-inhibiting G protein-coupled receptor signaling pathway	80/18870	0.0293065450992634	0.0293065450992634	0.0292422763600107	EDNRA	1	0.125
BP	GO:0048844	artery morphogenesis	80/18870	0.0293065450992634	0.0293065450992634	0.0292422763600107	EDNRA	1	0.125
BP	GO:0003151	outflow tract morphogenesis	81/18870	0.0296681658647933	0.0296681658647933	0.029297917457365	EDNRA	1	0.123456790123457
BP	GO:0048644	muscle organ morphogenesis	81/18870	0.0296681658647933	0.0296681658647933	0.029297917457365	EDNRA	1	0.123456790123457
BP	GO:0014032	neural crest cell development	82/18870	0.0300296711518732	0.0300296711518732	0.0295028348158754	EDNRA	1	0.121951219512195
BP	GO:0042310	vasoconstriction	83/18870	0.0303910609912356	0.0303910609912356	0.0297055483372979	EDNRA	1	0.120481927710843
BP	GO:0006900	vesicle budding from membrane	84/18870	0.0307523354136052	0.0307523354136052	0.0299060916124828	CHMP4B	1	0.119047619047619
BP	GO:0032414	positive regulation of ion transmembrane transporter activity	85/18870	0.0311134944497014	0.0311134944497014	0.0299532186714924	EDNRA	1	0.117647058823529
BP	GO:0035050	embryonic heart tube development	85/18870	0.0311134944497014	0.0311134944497014	0.0299532186714924	EDNRA	1	0.117647058823529
BP	GO:2000243	positive regulation of reproductive process	86/18870	0.0314745381302368	0.0314745381302368	0.0299992979298408	OVOL1	1	0.116279069767442
BP	GO:2000781	positive regulation of double-strand break repair	86/18870	0.0314745381302368	0.0314745381302368	0.0299992979298408	SPIRE2	1	0.116279069767442
BP	GO:0010232	vascular transport	87/18870	0.0318354664859163	0.0318354664859163	0.0300443603859827	SLC16A1	1	0.114942528735632
BP	GO:0150104	transport across blood-brain barrier	87/18870	0.0318354664859163	0.0318354664859163	0.0300443603859827	SLC16A1	1	0.114942528735632
BP	GO:0000281	mitotic cytokinesis	88/18870	0.0321962795474399	0.0321962795474399	0.0300884358286729	CHMP4B	1	0.113636363636364
BP	GO:0048864	stem cell development	88/18870	0.0321962795474399	0.0321962795474399	0.0300884358286729	EDNRA	1	0.113636363636364
BP	GO:0045132	meiotic chromosome segregation	91/18870	0.0332780272739689	0.0332780272739689	0.0309483953186629	TEX11	1	0.10989010989011
BP	GO:1903510	mucopolysaccharide metabolic process	92/18870	0.0336383794657299	0.0336383794657299	0.0311323928948021	EDNRA	1	0.108695652173913
BP	GO:0032411	positive regulation of transporter activity	94/18870	0.0343587384576388	0.0343587384576388	0.031646206474141	EDNRA	1	0.106382978723404
BP	GO:0014033	neural crest cell differentiation	95/18870	0.0347187453191	0.0347187453191	0.0316732413437404	EDNRA	1	0.105263157894737
BP	GO:0072091	regulation of stem cell proliferation	95/18870	0.0347187453191	0.0347187453191	0.0316732413437404	OVOL1	1	0.105263157894737
BP	GO:0007032	endosome organization	96/18870	0.0350786371317643	0.0350786371317643	0.0316996621548218	CHMP4B	1	0.104166666666667
BP	GO:0051310	metaphase chromosome alignment	96/18870	0.0350786371317643	0.0350786371317643	0.0316996621548218	CHMP4B	1	0.104166666666667
BP	GO:0021675	nerve development	97/18870	0.0354384139262712	0.0354384139262712	0.0318744320957814	EDNRA	1	0.103092783505155
BP	GO:0006835	dicarboxylic acid transport	98/18870	0.0357980757332558	0.0357980757332558	0.0320474657326736	SLC16A1	1	0.102040816326531
BP	GO:0006576	biogenic amine metabolic process	99/18870	0.0361576225833444	0.0361576225833444	0.0322187873202873	EDNRA	1	0.101010101010101
BP	GO:0002027	regulation of heart rate	102/18870	0.0372355736984139	0.0372355736984139	0.0330257037675991	EDNRA	1	0.0980392156862745
BP	GO:0051303	establishment of chromosome localization	108/18870	0.039388376224139	0.039388376224139	0.0346120243266926	CHMP4B	1	0.0925925925925926
BP	GO:0006939	smooth muscle contraction	109/18870	0.0397467751883448	0.0397467751883448	0.0346120243266926	EDNRA	1	0.0917431192660551
BP	GO:0007040	lysosome organization	109/18870	0.0397467751883448	0.0397467751883448	0.0346120243266926	CHMP4B	1	0.0917431192660551
BP	GO:0080171	lytic vacuole organization	109/18870	0.0397467751883448	0.0397467751883448	0.0346120243266926	CHMP4B	1	0.0917431192660551
BP	GO:0048477	oogenesis	110/18870	0.040105059532126	0.040105059532126	0.0347659958792423	EDNRA	1	0.0909090909090909
BP	GO:0060840	artery development	111/18870	0.0404632292860321	0.0404632292860321	0.0349184814132662	EDNRA	1	0.0900900900900901
BP	GO:0030203	glycosaminoglycan metabolic process	112/18870	0.0408212844806052	0.0408212844806052	0.0350695009462834	EDNRA	1	0.0892857142857143
BP	GO:0018958	phenol-containing compound metabolic process	114/18870	0.0415370513138913	0.0415370513138913	0.0355251096763544	EDNRA	1	0.087719298245614
BP	GO:0043473	pigmentation	115/18870	0.0418947630136569	0.0418947630136569	0.0356717982151371	EDNRA	1	0.0869565217391304
BP	GO:0050000	chromosome localization	116/18870	0.0422523602761949	0.0422523602761949	0.0358170916174545	CHMP4B	1	0.0862068965517241
BP	GO:1904659	glucose transmembrane transport	117/18870	0.0426098431320162	0.0426098431320162	0.0359015939971086	EDNRA	1	0.0854700854700855
BP	GO:0006090	pyruvate metabolic process	118/18870	0.0429672116116235	0.0429672116116235	0.0359015939971086	SLC16A1	1	0.0847457627118644
BP	GO:0006906	vesicle fusion	119/18870	0.0433244657455139	0.0433244657455139	0.0359015939971086	CHMP4B	1	0.0840336134453781
BP	GO:0009308	amine metabolic process	119/18870	0.0433244657455139	0.0433244657455139	0.0359015939971086	EDNRA	1	0.0840336134453781
BP	GO:0008645	hexose transmembrane transport	120/18870	0.0436816055641787	0.0436816055641787	0.0359015939971086	EDNRA	1	0.0833333333333333
BP	GO:0072009	nephron epithelium development	120/18870	0.0436816055641787	0.0436816055641787	0.0359015939971086	EDNRA	1	0.0833333333333333
BP	GO:0006022	aminoglycan metabolic process	121/18870	0.0440386310981016	0.0440386310981016	0.0359015939971086	EDNRA	1	0.0826446280991736
BP	GO:0048675	axon extension	121/18870	0.0440386310981016	0.0440386310981016	0.0359015939971086	EDNRA	1	0.0826446280991736
BP	GO:0090174	organelle membrane fusion	121/18870	0.0440386310981016	0.0440386310981016	0.0359015939971086	CHMP4B	1	0.0826446280991736
BP	GO:0015749	monosaccharide transmembrane transport	123/18870	0.0447523394336244	0.0447523394336244	0.0361755530842534	EDNRA	1	0.0813008130081301
BP	GO:2001257	regulation of cation channel activity	123/18870	0.0447523394336244	0.0447523394336244	0.0361755530842534	EDNRA	1	0.0813008130081301
BP	GO:0045446	endothelial cell differentiation	124/18870	0.0451090222961607	0.0451090222961607	0.0363106681021727	EDNRA	1	0.0806451612903226
BP	GO:0072089	stem cell proliferation	125/18870	0.0454655909958261	0.0454655909958261	0.0364066114670074	OVOL1	1	0.08
BP	GO:0003014	renal system process	126/18870	0.0458220455630721	0.0458220455630721	0.0364066114670074	EDNRA	1	0.0793650793650794
BP	GO:0042471	ear morphogenesis	126/18870	0.0458220455630721	0.0458220455630721	0.0364066114670074	EDNRA	1	0.0793650793650794
BP	GO:0003206	cardiac chamber morphogenesis	127/18870	0.0461783860283442	0.0461783860283442	0.0364066114670074	EDNRA	1	0.078740157480315
BP	GO:0003231	cardiac ventricle development	127/18870	0.0461783860283442	0.0461783860283442	0.0364066114670074	EDNRA	1	0.078740157480315
BP	GO:0048706	embryonic skeletal system development	128/18870	0.0465346124220807	0.0465346124220807	0.0365370986230314	EDNRA	1	0.078125
BP	GO:0007127	meiosis I	129/18870	0.0468907247747137	0.0468907247747137	0.0366456578190227	TEX11	1	0.0775193798449612
BP	GO:0007052	mitotic spindle organization	130/18870	0.0472467231166686	0.0472467231166686	0.0366456578190227	CHMP4B	1	0.0769230769230769
BP	GO:0045739	positive regulation of DNA repair	130/18870	0.0472467231166686	0.0472467231166686	0.0366456578190227	SPIRE2	1	0.0769230769230769
BP	GO:0072329	monocarboxylic acid catabolic process	131/18870	0.0476026074783644	0.0476026074783644	0.0367728122286177	SLC16A1	1	0.0763358778625954
BP	GO:0051225	spindle assembly	133/18870	0.0483140343826237	0.0483140343826237	0.037023807400579	CHMP4B	1	0.075187969924812
BP	GO:2000779	regulation of double-strand break repair	133/18870	0.0483140343826237	0.0483140343826237	0.037023807400579	SPIRE2	1	0.075187969924812
BP	GO:0007041	lysosomal transport	134/18870	0.0486695769859925	0.0486695769859925	0.0370989405894146	CHMP4B	1	0.0746268656716418
BP	GO:0006612	protein targeting to membrane	135/18870	0.0490250057307134	0.0490250057307134	0.0370989405894146	CHMP4B	1	0.0740740740740741
BP	GO:0007498	mesoderm development	136/18870	0.0493803206471741	0.0493803206471741	0.0370989405894146	OVOL1	1	0.0735294117647059
BP	GO:0034219	carbohydrate transmembrane transport	136/18870	0.0493803206471741	0.0493803206471741	0.0370989405894146	EDNRA	1	0.0735294117647059
BP	GO:0061982	meiosis I cell cycle process	136/18870	0.0493803206471741	0.0493803206471741	0.0370989405894146	TEX11	1	0.0735294117647059
CC	GO:0030496	midbody	204/19886	0.00212588644880845	0.00212588644880845	0.0217446576944914	CHMP4B/HEPACAM2	2	0.0980392156862745
CC	GO:0000815	ESCRT III complex	11/19886	0.00386623351268223	0.00386623351268223	0.0217446576944914	CHMP4B	1	0.909090909090909
CC	GO:0000793	condensed chromosome	281/19886	0.00398702969935674	0.00398702969935674	0.0217446576944914	TEX11/CHMP4B	2	0.0711743772241993
CC	GO:1904930	amphisome membrane	12/19886	0.0042170730782376	0.0042170730782376	0.0217446576944914	CHMP4B	1	0.833333333333333
CC	GO:0044753	amphisome	14/19886	0.00491843447851592	0.00491843447851592	0.0217446576944914	CHMP4B	1	0.714285714285714
CC	GO:0005828	kinetochore microtubule	21/19886	0.00736986600277323	0.00736986600277323	0.0249670640464137	CHMP4B	1	0.476190476190476
CC	GO:0005819	spindle	431/19886	0.0091568388232965	0.0091568388232965	0.0249670640464137	CHMP4B/HEPACAM2	2	0.0464037122969838
CC	GO:0036452	ESCRT complex	28/19886	0.0098161192298768	0.0098161192298768	0.0249670640464137	CHMP4B	1	0.357142857142857
CC	GO:0032585	multivesicular body membrane	29/19886	0.0101651617903256	0.0101651617903256	0.0249670640464137	CHMP4B	1	0.344827586206897
CC	GO:0000795	synaptonemal complex	40/19886	0.0139976749828523	0.0139976749828523	0.0281292990086027	TEX11	1	0.25
CC	GO:0099086	synaptonemal structure	40/19886	0.0139976749828523	0.0139976749828523	0.0281292990086027	TEX11	1	0.25
CC	GO:0000421	autophagosome membrane	52/19886	0.018164085524781	0.018164085524781	0.0314755213114867	CHMP4B	1	0.192307692307692
CC	GO:0032154	cleavage furrow	53/19886	0.0185106041998505	0.0185106041998505	0.0314755213114867	SPIRE2	1	0.188679245283019
CC	GO:0016328	lateral plasma membrane	67/19886	0.0233508704202898	0.0233508704202898	0.0345955500549048	SLC16A1	1	0.149253731343284
CC	GO:0005771	multivesicular body	68/19886	0.0236958194039446	0.0236958194039446	0.0345955500549048	CHMP4B	1	0.147058823529412
CC	GO:0032153	cell division site	72/19886	0.0250745712514958	0.0250745712514958	0.0345955500549048	SPIRE2	1	0.138888888888889
CC	GO:0000794	condensed nuclear chromosome	81/19886	0.0281706621875654	0.0281706621875654	0.0345955500549048	TEX11	1	0.123456790123457
CC	GO:0005876	spindle microtubule	81/19886	0.0281706621875654	0.0281706621875654	0.0345955500549048	CHMP4B	1	0.123456790123457
CC	GO:0030117	membrane coat	94/19886	0.0326279132550614	0.0326279132550614	0.0354252815960122	CHMP4B	1	0.106382978723404
CC	GO:0048475	coated membrane	94/19886	0.0326279132550614	0.0326279132550614	0.0354252815960122	CHMP4B	1	0.106382978723404
CC	GO:0005643	nuclear pore	97/19886	0.0336540175162116	0.0336540175162116	0.0354252815960122	CHMP4B	1	0.103092783505155
CC	GO:0005776	autophagosome	116/19886	0.0401310393402696	0.0401310393402696	0.0403230538825676	CHMP4B	1	0.0862068965517241
MF	GO:0015556	C4-dicarboxylate transmembrane transporter activity	15/18496	0.00566402661896481	0.00566402661896481	0.0266279321472049	SLC16A1	1	0.666666666666667
MF	GO:0015355	secondary active monocarboxylate transmembrane transporter activity	19/18496	0.00716978120873202	0.00716978120873202	0.0266279321472049	SLC16A1	1	0.526315789473684
MF	GO:0015295	solute:proton symporter activity	24/18496	0.00904922562919042	0.00904922562919042	0.0266279321472049	SLC16A1	1	0.416666666666667
MF	GO:0004435	phosphatidylinositol phospholipase C activity	26/18496	0.00980014905832483	0.00980014905832483	0.0266279321472049	EDNRA	1	0.384615384615385
MF	GO:0004629	phospholipase C activity	29/18496	0.0109256196644832	0.0109256196644832	0.0266279321472049	EDNRA	1	0.344827586206897
MF	GO:0005310	dicarboxylic acid transmembrane transporter activity	31/18496	0.0116753240953129	0.0116753240953129	0.0266279321472049	SLC16A1	1	0.32258064516129
MF	GO:1901618	organic hydroxy compound transmembrane transporter activity	53/18496	0.0198899797481364	0.0198899797481364	0.0388826671768081	SLC16A1	1	0.188679245283019
MF	GO:0008028	monocarboxylic acid transmembrane transporter activity	62/18496	0.0232336128903744	0.0232336128903744	0.0397417062598509	SLC16A1	1	0.161290322580645
MF	GO:0008081	phosphoric diester hydrolase activity	87/18496	0.0324702316106279	0.0324702316106279	0.0462290263591921	EDNRA	1	0.114942528735632
MF	GO:0004620	phospholipase activity	104/18496	0.0387082796048556	0.0387082796048556	0.0462290263591921	EDNRA	1	0.0961538461538462
MF	GO:0015294	solute:monoatomic cation symporter activity	117/18496	0.0434552609931212	0.0434552609931212	0.0462290263591921	SLC16A1	1	0.0854700854700855
MF	GO:0008528	G protein-coupled peptide receptor activity	125/18496	0.0463664819416297	0.0463664819416297	0.0462290263591921	EDNRA	1	0.08
MF	GO:0016298	lipase activity	128/18496	0.0474562301040365	0.0474562301040365	0.0462290263591921	EDNRA	1	0.078125
MF	GO:0001653	peptide receptor activity	132/18496	0.0489075671457153	0.0489075671457153	0.0462290263591921	EDNRA	1	0.0757575757575758
