# Supplementary material for: Identification and validation of biomarkers related to centrosome replication in ulcerative colitis based on bulk transcriptome, single-cell RNA sequencing and experiments
Source: Front Immunol. 2025 Dec 12;16:1627926. doi: 10.3389/fimmu.2025.1627926 (PMC12740759; doi:10.3389/fimmu.2025.1627926)
Supplement: Supplementary Table 5 — GSEA results showed that the numbers of notable pathways enriched by EDNRA, HEPACAM2, SPIRE2, TEX11, SLC16A1 and OVOL1 were 90, 80, 86, 67, 87 and 86, respectively. [file Table5.xlsx]

## Sheet: EDNRA.kegg_gsea
ID	Description	setSize	enrichmentScore	NES	pvalue	p.adjust	qvalue	rank	leading_edge	core_enrichment
KEGG_OLFACTORY_TRANSDUCTION	KEGG_OLFACTORY_TRANSDUCTION	110	-0.535079	-2.97693	1e-10	3.06666666666667e-09	1.64912280701754e-09	5742	tags=63%, list=28%, signal=46%	OR51B4/CAMK2A/OR2C3/OR1D2/OR2J2/OR2B3/OR3A3/OR4D1/GUCA1C/OR51B6/OR8D2/OR6A2/CNGA3/CALM2/CALM1/OR1E1/OR51I2/OR8G1/CLCA1/PDE1C/OR5P3/OR5V1/OR2H2/OR7C1/OR1F1/OR4D2/OR51E2/OR2W3/OR8D1/OR2M4/OR13C4/OR7D2/OR7C2/OR14J1/OR1Q1/OR7E24/OR10A3/OR2F2/OR7A5/OR2K2/OR5I1/GNAL/OR51I1/OR2W1/OR51B2/OR2F1/OR5L2/OR1G1/OR1A2/OR2C1/CALML6/OR2S2/OR52A1/CLCA2/OR2H1/OR2L2/OR10J1/PDC/OR2A4/OR5J2/CAMK2B/OR10C1/PRKACG/OR3A1/…
KEGG_CELL_ADHESION_MOLECULES_CAMS	KEGG_CELL_ADHESION_MOLECULES_CAMS	126	0.585011370175953	2.47516971634717	1e-10	3.06666666666667e-09	1.64912280701754e-09	3631	tags=57%, list=18%, signal=47%	PTPRM/SELP/VCAN/PECAM1/SDC2/ITGAV/CD34/SELE/CDH5/JAM2/JAM3/CADM1/ITGB2/CTLA4/NRCAM/SELL/HLA-DOB/VCAM1/PTPRC/HLA-DRB1/ESAM/ITGAM/ICAM2/CD40/CNTNAP1/CD28/SELPLG/CD276/ITGA4/CD86/HLA-DMA/CD4/HLA-DOA/HLA-DPB1/ICOS/CD274/NLGN2/HLA-DMB/NLGN4X/ITGB8/CD80/ITGAL/HLA-E/CDH2/HLA-DRA/ITGA8/ITGB1/ITGA6/CD2/ALCAM/CD8A/HLA-DQB1/CLDN2/CLDN18/ICAM3/HLA-DPA1/MADCAM1/CLDN1/ITGA9/SDC3/CD8B/CD6/NRXN3/ICAM1/CD22/CDH3/…
KEGG_LEISHMANIA_INFECTION	KEGG_LEISHMANIA_INFECTION	67	0.641992003990539	2.47430024429077	1e-10	3.06666666666667e-09	1.64912280701754e-09	4400	tags=69%, list=21%, signal=54%	TGFB3/FCGR3B/ITGB2/PTGS2/HLA-DOB/TGFB1/CR1/JAK1/FCGR2A/HLA-DRB1/NCF2/PRKCB/ITGAM/ITGA4/HLA-DMA/STAT1/HLA-DOA/HLA-DPB1/TLR2/C3/FCGR1A/NCF4/HLA-DMB/IL1B/HLA-DRA/ITGB1/TLR4/RELA/HLA-DQB1/PTPN6/ELK1/HLA-DPA1/MAP3K7/IFNGR1/IL10/IL12B/IL1A/TNF/IRAK4/IFNG/MAPK12/IRAK1/NFKBIA/TGFB2/MYD88/JAK2
KEGG_CHEMOKINE_SIGNALING_PATHWAY	KEGG_CHEMOKINE_SIGNALING_PATHWAY	176	0.531327477603455	2.30144046164543	1e-10	3.06666666666667e-09	1.64912280701754e-09	4125	tags=46%, list=20%, signal=37%	PLCB1/GNB4/PIK3R3/STAT2/GNG11/GNB5/STAT5B/LYN/SHC1/RAC2/ADCY7/PIK3R5/GRK5/ADCY3/JAK3/AKT3/PRKCB/DOCK2/CXCL6/CXCR4/ITK/CCL2/VAV1/FGR/CXCL16/CCR6/CCL11/CCL22/CCR2/CXCR1/ELMO1/CCL4/STAT1/CXCL13/CCR1/GNG2/CX3CL1/PIK3CD/CXCR2/HCK/ROCK1/PREX1/CXCL5/WAS/CX3CR1/TIAM1/ARRB2/CXCL3/CXCL9/CCL18/CXCL2/GNG10/CCR5/GNAI1/CXCL10/GRB2/CXCR6/CXCL1/RELA/RASGRP2/MAP2K1/CCL21/PF4V1/CCL7/GNG7/GNAI2/ADCY4/PF4/RAP1B/CCL1…
KEGG_CYTOKINE_CYTOKINE_RECEPTOR_INTERACTION	KEGG_CYTOKINE_CYTOKINE_RECEPTOR_INTERACTION	247	0.499705294546875	2.22982242424332	1e-10	3.06666666666667e-09	1.64912280701754e-09	4434	tags=46%, list=21%, signal=37%	OSMR/IL1R1/TGFB3/HGF/PDGFRB/KDR/VEGFC/PDGFRA/IL6ST/IL24/CSF2RB/IL7R/IL10RA/IL18R1/BMP7/IL6/TGFB1/TNFRSF10B/BMPR2/CXCL6/CXCR4/TNFRSF1B/CCL2/CD40/TNFSF13B/TGFBR2/IFNAR2/PLEKHO2/CXCL16/CCR6/CCL11/CCL22/LEPR/CCR2/CXCR1/CCL4/TGFBR1/CXCL13/CCR1/CX3CL1/IL2RB/CXCR2/CLCF1/IL12RB1/IL26/CXCL5/INHBA/IL18RAP/CX3CR1/IFNAR1/CXCL3/CXCL9/CD27/IL17RA/CCL18/CXCL2/CCR5/IL1B/TNFSF11/IL15RA/TNFRSF10A/PDGFB/CSF3R/CXCL1…
KEGG_FOCAL_ADHESION	KEGG_FOCAL_ADHESION	194	0.499073185107509	2.17690297452182	1e-10	3.06666666666667e-09	1.64912280701754e-09	3200	tags=38%, list=16%, signal=33%	COL4A1/COL5A2/COL6A3/THBS2/COL1A2/HGF/PDGFRB/LAMC1/KDR/CAV1/TNC/VEGFC/CAV2/COL4A2/ITGAV/FYN/PDGFRA/ITGA5/COL3A1/PIK3R3/SPP1/COL5A1/ACTN1/COL6A1/SHC1/RAC2/VWF/LAMA4/PIK3R5/AKT3/PRKCB/COL5A3/VAV1/COL1A1/COL4A4/ITGA4/LAMB1/PIK3CD/ROCK1/PPP1R12A/RAPGEF1/PARVG/ITGB8/LAMA2/PDGFB/ITGA8/LAMB2/GRB2/ITGB1/MAPK10/ITGA6/COL6A2/ZYX/LAMA5/TLN1/CCND1/CCND2/MAP2K1/VCL/ELK1/FLNA/PARVB/MET/RAP1B/ITGA9/PAK2/PDGFC/S…
KEGG_HEMATOPOIETIC_CELL_LINEAGE	KEGG_HEMATOPOIETIC_CELL_LINEAGE	84	0.575635662609548	2.29386956671248	1.8345767561897e-10	4.82231604484151e-09	2.59323631702003e-09	4397	tags=58%, list=21%, signal=46%	IL1R1/CD44/CD34/ITGA5/IL7R/CD38/IL6/CR1/HLA-DRB1/ITGAM/ITGA4/MME/CD4/FCGR1A/CD3D/IL1B/HLA-DRA/CD1C/CSF3R/CSF2RA/CSF3/MS4A1/ITGA6/CD1D/CD2/IL11/CD8A/IL5RA/CD19/FLT3LG/CSF1R/CD14/CD33/CD8B/CD37/CD5/CD55/IL2RA/CD3E/CD59/CD22/IL1A/TNF/CR2/KIT/CD3G/GP1BA/IL3RA/EPOR
KEGG_B_CELL_RECEPTOR_SIGNALING_PATHWAY	KEGG_B_CELL_RECEPTOR_SIGNALING_PATHWAY	74	0.595451733978059	2.33591877566209	2.27774043095035e-10	5.23880299118582e-09	2.81720526985965e-09	4651	tags=61%, list=23%, signal=47%	PIK3R3/PIK3AP1/LYN/CD81/RAC2/FCGR2B/PIK3R5/AKT3/PRKCB/CD79A/NFATC2/VAV1/RASGRP3/LILRB3/IFITM1/PLCG2/PIK3CD/PPP3CB/PPP3CA/PPP3CC/BTK/CD79B/INPP5D/NFATC1/NFATC3/GRB2/RELA/MAP2K1/MALT1/CD19/PTPN6/BLNK/NFKBIE/NFAT5/CD72/SOS1/SYK/CD22/CR2/PPP3R1/NFKBIA/IKBKB/CARD11/NFATC4/PIK3CG
KEGG_ECM_RECEPTOR_INTERACTION	KEGG_ECM_RECEPTOR_INTERACTION	83	0.582155578623933	2.32091587184587	2.57285078326468e-10	5.26005049023002e-09	2.82863127048983e-09	4276	tags=55%, list=21%, signal=44%	COL4A1/COL5A2/COL6A3/THBS2/COL1A2/LAMC1/TNC/COL4A2/CD44/SDC2/ITGAV/ITGA5/COL3A1/SPP1/COL5A1/COL6A1/VWF/LAMA4/COL5A3/COL1A1/COL4A4/ITGA4/LAMB1/ITGB8/LAMA2/ITGA8/LAMB2/ITGB1/ITGA6/COL6A2/SV2A/AGRN/LAMA5/SV2B/ITGA9/SDC3/LAMC3/FN1/RELN/CD47/HSPG2/ITGB7/ITGA10/ITGA7/GP1BA/LAMC2
KEGG_NEUROACTIVE_LIGAND_RECEPTOR_INTERACTION	KEGG_NEUROACTIVE_LIGAND_RECEPTOR_INTERACTION	268	-0.312086	-1.983	5.1696362207449e-10	9.51213064617062e-09	5.11521899736864e-09	4984	tags=44%, list=24%, signal=34%	GABRB2/CHRNA2/PARD3/GALR1/MC2R/GRIA1/CHRNB1/NPY1R/SSTR1/HTR4/OPRK1/CCKBR/NPY2R/GABBR2/PTH2R/F2RL3/AVPR1A/GABRA6/CNR2/LPAR3/GRID1/HRH3/NMUR1/PLG/RXFP2/GABRA5/HCRTR2/MTNR1A/TSHB/P2RX4/FSHR/HTR1D/CGA/HRH2/CHRNA5/CYSLTR2/GRIN2B/GRIA2/HTR2C/NMBR/TAAR2/THRB/TACR1/GPR83/P2RX7/DRD4/SCTR/HTR1A/GRM4/F2RL1/GRM1/CHRM1/CHRNA6/CHRNG/HTR1B/ADRA1A/HTR6/GRIA4/CHRM2/CHRM4/AGTR2/TACR2/PRLR/PTGDR/GABRA4/GRM7/TACR3/G…
KEGG_PATHWAYS_IN_CANCER	KEGG_PATHWAYS_IN_CANCER	320	0.406031707955738	1.83477040495919	1.90085981426946e-09	3.17962005295983e-08	1.70986433053904e-08	5048	tags=39%, list=24%, signal=30%	COL4A1/TGFB3/HGF/PDGFRB/LAMC1/WNT5A/VEGFC/FGF2/COL4A2/ITGAV/RUNX1/PDGFRA/MMP1/HIF1A/LEF1/GLI3/PIK3R3/FGFR1/STAT5B/FZD10/PIAS3/PTGS2/MITF/RAC2/IL6/TGFB1/RASSF5/E2F3/LAMA4/PIK3R5/JAK1/WNT2/AKT3/ETS1/PRKCB/FZD4/TGFBR2/COL4A4/TGFBR1/STAT1/CBL/MMP9/LAMB1/PLCG2/PIK3CD/SPI1/EPAS1/CDKN2A/MDM2/TRAF1/NFKB2/CBLB/LAMA2/PDGFB/LAMB2/CSF3R/CSF2RA/HSP90B1/GRB2/ITGB1/MAPK10/ITGA6/TRAF3/MSH6/RELA/TPR/MMP2/LAMA5/CC…
KEGG_JAK_STAT_SIGNALING_PATHWAY	KEGG_JAK_STAT_SIGNALING_PATHWAY	148	0.472363162620457	2.0212704304177	1.54578951284446e-08	2.3702105863615e-07	1.27459837024016e-07	4689	tags=48%, list=23%, signal=37%	OSMR/IL6ST/IL24/CSF2RB/PIK3R3/STAT2/IL7R/STAT5B/IL10RA/PIAS3/IL13RA2/IL6/PIK3R5/JAK1/JAK3/AKT3/STAT4/IFNAR2/LEPR/STAT1/CBL/IL2RB/PIK3CD/CLCF1/IL12RB1/PTPN11/IL26/SOCS4/IFNAR1/SPRY4/CBLB/IL15RA/SOCS3/CSF3R/CSF2RA/CSF3/GRB2/IL11/IL21R/IL5RA/CCND1/CCND2/PTPN6/IL2RG/IFNGR1/STAT5A/SOS1/SOCS1/IL10/IL2RA/IL23A/IL12B/LIFR/OSM/IL15/SPRED1/IFNG/IRF9/PIAS1/PIM1/CREBBP/BCL2L1/STAM/IL3RA/SPRY1/EPOR/JAK2/CCND3…
KEGG_INTESTINAL_IMMUNE_NETWORK_FOR_IGA_PRODUCTION	KEGG_INTESTINAL_IMMUNE_NETWORK_FOR_IGA_PRODUCTION	45	0.628995756903815	2.27707901769542	5.74319314032228e-08	8.12882721399462e-07	4.37133728899024e-07	3537	tags=58%, list=17%, signal=48%	HLA-DOB/IL6/TGFB1/HLA-DRB1/CXCR4/CD40/TNFSF13B/CD28/ITGA4/CD86/HLA-DMA/HLA-DOA/HLA-DPB1/ICOS/HLA-DMB/CD80/IL15RA/HLA-DRA/HLA-DQB1/HLA-DPA1/MADCAM1/TNFRSF17/IL10/CXCL12/IL15/ITGB7
KEGG_PRIMARY_IMMUNODEFICIENCY	KEGG_PRIMARY_IMMUNODEFICIENCY	35	0.672399707598086	2.33380406132285	8.80287111838184e-08	1.15694877555876e-06	6.22157808366837e-07	3704	tags=63%, list=18%, signal=52%	IL7R/RFX5/PTPRC/JAK3/CD79A/CD40/CD4/ICOS/ADA/BTK/LCK/CD3D/CIITA/TAP1/CD8A/CD19/BLNK/IL2RG/CD8B/TAP2/CD3E/RFXAP
KEGG_T_CELL_RECEPTOR_SIGNALING_PATHWAY	KEGG_T_CELL_RECEPTOR_SIGNALING_PATHWAY	105	0.499461459379142	2.0598046869611	1.05781373214164e-07	1.29758484476042e-06	6.97785900500453e-07	5170	tags=52%, list=25%, signal=39%	FYN/RASGRP1/PIK3R3/CTLA4/PIK3R5/PTPRC/AKT3/NFATC2/ITK/VAV1/CD28/CD4/CBL/PIK3CD/ICOS/PPP3CB/PPP3CA/PPP3CC/LCP2/LCK/NFATC1/CD3D/CBLB/NFATC3/GRB2/CD8A/RELA/MAP2K1/MALT1/PRKCQ/PTPN6/MAP3K7/NFKBIE/CD247/PAK2/NFAT5/SOS1/CD8B/IL10/CD3E/TNF/IFNG/PPP3R1/MAPK12/NFKBIA/CD3G/IKBKB/ZAP70/CARD11/NFATC4/PIK3CG/PLCG1/MAP3K8/CDK4/NCK1
KEGG_FC_GAMMA_R_MEDIATED_PHAGOCYTOSIS	KEGG_FC_GAMMA_R_MEDIATED_PHAGOCYTOSIS	88	0.514096369326048	2.06666228349635	1.87141644549047e-07	2.15212891231404e-06	1.15732332813226e-06	3500	tags=39%, list=17%, signal=32%	ASAP1/WASF1/PIK3R3/LYN/LIMK1/RAC2/FCGR2B/PIK3R5/PTPRC/FCGR2A/AKT3/PRKCB/DOCK2/VAV1/PIKFYVE/CFL2/PLCG2/PIK3CD/HCK/FCGR1A/WASF3/WAS/INPP5D/RPS6KB1/PLA2G4A/AMPH/MAP2K1/DNM1/SPHK1/PIP4K2B/SYK/ARPC1B/PIP5K1A/ARPC2
KEGG_UBIQUITIN_MEDIATED_PROTEOLYSIS	KEGG_UBIQUITIN_MEDIATED_PROTEOLYSIS	129	0.466685731747541	1.97696232238542	2.50930474921742e-07	2.71595337562357e-06	1.46052412647949e-06	8955	tags=74%, list=43%, signal=42%	SYVN1/PIAS3/UBE2E2/UBA6/CBL/MAP3K1/DDB2/TRIP12/UBE2L6/MDM2/FBXW7/CBLB/SOCS3/SMURF2/UBE2Q2/UBR5/UBE2I/HERC1/FBXW11/UBE2J1/CUL1/SOCS1/UBA2/BIRC3/MGRN1/UBE2Z/HERC4/UBE2H/UBE2D1/UBE4B/PIAS1/UBE2D3/UBE2F/UBE2G1/NEDD4/TRIM37/UBA3/TRIM32/UBE4A/CUL4B/CUL2/ANAPC13/FBXO4/RHOBTB2/UBE3C/CDC26/ANAPC10/DDB1/BTRC/FBXO2/KLHL13/FANCL/UBE2L3/BIRC6/UBE2G2/UBE2N/PML/ANAPC7/ANAPC5/UBA1/RBX1/BIRC2/CUL5/UBE2O/CDC23/CDC…
KEGG_LEUKOCYTE_TRANSENDOTHELIAL_MIGRATION	KEGG_LEUKOCYTE_TRANSENDOTHELIAL_MIGRATION	112	0.480052663269798	1.99712927733994	4.34263519472724e-07	4.43913819905451e-06	2.38717958072725e-06	3391	tags=39%, list=16%, signal=33%	MSN/RAPGEF4/PECAM1/THY1/PIK3R3/CDH5/JAM2/JAM3/ACTN1/ITGB2/RAC2/RASSF5/VCAM1/PIK3R5/NCF2/ESAM/PRKCB/ITGAM/CXCR4/ITK/VAV1/ITGA4/MMP9/PLCG2/PIK3CD/ROCK1/PTPN11/NCF4/ITGAL/GNAI1/ITGB1/MMP2/VCL/CLDN2/CLDN18/RHOH/GNAI2/CLDN1/RAP1B/RAPGEF3/TXK/ICAM1/CXCL12/SIPA1
KEGG_NOD_LIKE_RECEPTOR_SIGNALING_PATHWAY	KEGG_NOD_LIKE_RECEPTOR_SIGNALING_PATHWAY	60	0.557734691135211	2.11625151479251	5.95898492552289e-07	5.77080645419059e-06	3.10329408863796e-06	6408	tags=67%, list=31%, signal=46%	CARD6/RIPK2/CARD8/NOD2/IL6/NLRP3/CCL2/CCL11/TNFAIP3/NLRC4/NLRP1/CXCL2/IL1B/HSP90B1/MAPK10/CXCL1/RELA/TRIP6/CCL7/MAP3K7/CASP8/HSP90AB1/NAIP/BIRC3/TNF/MAPK12/NFKBIA/IKBKB/CASP1/PSTPIP1/HSP90AA1/MAPK8/MEFV/NOD1/TAB2/NFKB1/MAPK11/CHUK/BIRC2/MAPK1
KEGG_SMALL_CELL_LUNG_CANCER	KEGG_SMALL_CELL_LUNG_CANCER	84	0.50430979980056	2.00964077992165	7.48886324726843e-07	6.88975418748695e-06	3.70501655391175e-06	4847	tags=46%, list=23%, signal=36%	COL4A1/LAMC1/COL4A2/ITGAV/PIK3R3/PIAS3/PTGS2/E2F3/LAMA4/PIK3R5/AKT3/COL4A4/LAMB1/PIK3CD/TRAF1/LAMA2/LAMB2/ITGB1/ITGA6/TRAF3/RELA/LAMA5/CCND1/TRAF5/CDKN1B/CDK2/LAMC3/FN1/BIRC3/RB1/PIAS1/NFKBIA/CDK6/IKBKB/BCL2L1/LAMC2/PTK2/PIK3CG/CCNE1
KEGG_APOPTOSIS	KEGG_APOPTOSIS	86	0.500733360837884	2.00109799728835	1.15166959592488e-06	1.00908193166751e-05	5.42641313368113e-06	6370	tags=57%, list=31%, signal=40%	IL1R1/IRAK2/IRAK3/CSF2RB/PIK3R3/ATM/PIK3R5/TNFRSF10B/AKT3/PRKAR2B/PIK3CD/PPP3CB/PPP3CA/PPP3CC/IL1B/PRKAR1A/TNFRSF10A/RELA/EXOG/TNFRSF10C/CASP8/IL1RAP/BIRC3/IL1A/TNF/IRAK4/BID/PPP3R1/IRAK1/NFKBIA/CASP10/IKBKB/BCL2L1/DFFB/MYD88/IL3RA/DFFA/FASLG/PIK3CG/TNFRSF10D/NFKB1/FAS/AKT2/TRADD/PRKACA/CHUK/AKT1/BIRC2/CFLAR
KEGG_CHRONIC_MYELOID_LEUKEMIA	KEGG_CHRONIC_MYELOID_LEUKEMIA	72	0.524838954601548	2.04821310782425	1.50451134715541e-06	1.25831858125725e-05	6.76670175275637e-06	7049	tags=61%, list=34%, signal=40%	TGFB3/RUNX1/PIK3R3/STAT5B/SHC1/TGFB1/E2F3/PIK3R5/AKT3/TGFBR2/TGFBR1/CBL/PIK3CD/PTPN11/CDKN2A/MDM2/CBLB/GRB2/RELA/CCND1/MAP2K1/STAT5A/CDKN1B/SOS1/RB1/NFKBIA/CDK6/IKBKB/BCL2L1/TGFB2/PIK3CG/CRKL/SHC3/CDK4/SHC4/NFKB1/AKT2/CHUK/AKT1/MAPK1/CTBP1/SMAD3/PIK3CA/TP53
KEGG_NATURAL_KILLER_CELL_MEDIATED_CYTOTOXICITY	KEGG_NATURAL_KILLER_CELL_MEDIATED_CYTOTOXICITY	125	0.458996022828698	1.94184388186302	1.59022309065514e-06	1.27217847252411e-05	6.84123434881387e-06	4651	tags=47%, list=23%, signal=37%	FYN/PIK3R3/FCGR3B/ITGB2/SHC1/RAC2/MICB/PIK3R5/TNFRSF10B/PRKCB/ICAM2/NFATC2/TYROBP/VAV1/IFNAR2/FCER1G/GZMB/PLCG2/PIK3CD/PPP3CB/PPP3CA/PPP3CC/PTPN11/LCP2/PRF1/ITGAL/HLA-E/IFNAR1/LCK/NFATC1/NFATC3/TNFRSF10A/GRB2/CD48/SH2D1A/MAP2K1/HCST/TNFRSF10C/PTPN6/IFNGR1/CD247/NFAT5/SOS1/SYK/ICAM1/TNF/IFNG/BID/HLA-B/PPP3R1/SH3BP2/HLA-G/NCR3/CD244/ZAP70/FASLG/NFATC4/KLRK1/PIK3CG
KEGG_LYSOSOME	KEGG_LYSOSOME	118	0.463841792638692	1.94568391892509	1.85415398415337e-06	1.42151805451759e-05	7.64431905747444e-06	8269	tags=64%, list=40%, signal=39%	CTSK/LAMP3/CTSH/GM2A/PPT1/GNS/CTSB/LAPTM5/AP1M1/MANBA/SLC11A2/CTSC/GGA2/CTSE/GALC/LIPA/PSAP/TPP1/NPC1/AGA/GLA/ENTPD4/CTSO/CTSS/M6PR/DNASE2/AP1S2/MAN2B1/HGSNAT/IDS/AP3M1/AP4E1/HYAL1/TCIRG1/NPC2/LAMP2/AP3M2/CTSF/LAPTM4A/AP3S1/ARSB/ACP5/ATP6V0B/ATP6V1H/SGSH/ASAH1/ATP6V0C/MFSD8/AP3D1/GALNS/HEXA/GNPTG/ATP6V0A2/AP1G1/ACP2/CD68/ATP6AP1/AP3B1/GLB1/LAMP1/HEXB/AP4B1/PPT2/CTSG/AP4S1/ARSA/SLC11A1/IDUA/NAGLU/…
KEGG_TOLL_LIKE_RECEPTOR_SIGNALING_PATHWAY	KEGG_TOLL_LIKE_RECEPTOR_SIGNALING_PATHWAY	97	0.476336041607766	1.94100076495033	2.63211487211012e-06	1.93723654587305e-05	1.04176335990885e-05	6955	tags=60%, list=34%, signal=40%	CTSK/PIK3R3/SPP1/TLR1/LY96/IL6/PIK3R5/AKT3/CD40/IFNAR2/CD86/CCL4/STAT1/TLR8/PIK3CD/TLR2/CD80/IFNAR1/CXCL9/IL1B/CXCL10/MAPK10/TRAF3/TLR4/TBK1/RELA/MAP2K1/MAP3K7/CASP8/CD14/IL12B/TNF/IRAK4/MAPK12/TLR5/IRAK1/NFKBIA/CXCL11/IKBKB/MAP2K3/MYD88/PIK3CG/IRF7/MAP3K8/TLR7/MAPK8/TAB2/NFKB1/AKT2/MAPK11/CHUK/AKT1/MAPK1/MAP2K4/TLR9/PIK3CA/IRF3/LBP
KEGG_TYPE_I_DIABETES_MELLITUS	KEGG_TYPE_I_DIABETES_MELLITUS	40	0.5980493488972	2.11547162696933	2.7551639239864e-06	1.94980831543653e-05	1.04852392248875e-05	3813	tags=60%, list=18%, signal=49%	HLA-DOB/HLA-DRB1/CD28/GZMB/CD86/HLA-DMA/HLA-DOA/HLA-DPB1/HLA-DMB/PRF1/CD80/HLA-E/IL1B/HLA-DRA/HLA-DQB1/HLA-DPA1/IL12B/HLA-F/IL1A/TNF/IFNG/HLA-B/LTA/HLA-G
KEGG_CELL_CYCLE	KEGG_CELL_CYCLE	117	0.447477968953979	1.87755513130036	8.31122094333069e-06	5.66394316138092e-05	3.04582755817967e-05	8126	tags=64%, list=39%, signal=39%	TGFB3/ATM/TGFB1/E2F3/CDC25B/CDKN2A/MDM2/MAD2L2/ATR/CDC7/CCND1/CCND2/YWHAG/PRKDC/CDKN1C/BUB3/CDKN1B/CUL1/CDK2/RBL1/RB1/SMC1A/BUB1/CDK6/CREBBP/TGFB2/CCND3/GADD45B/MCM6/CDC6/ANAPC13/CCNE1/DBF4/CDC26/ANAPC10/CDK4/TFDP1/CHEK2/MCM3/CCNH/GSK3B/STAG2/ANAPC7/ANAPC5/CCNB1/RBX1/MAD2L1/CDK7/CDK1/CDC45/SMAD2/MCM2/CHEK1/CDC23/BUB1B/CDC27/SKP2/SMAD3/MCM4/RAD21/GADD45A/TP53/RBL2/ANAPC4/PTTG1/SMC3/MCM5/WEE1/ZBTB1…
KEGG_GLYCOSAMINOGLYCAN_BIOSYNTHESIS_CHONDROITIN_SULFATE	KEGG_GLYCOSAMINOGLYCAN_BIOSYNTHESIS_CHONDROITIN_SULFATE	22	0.70357713751588	2.19427550708613	1.23437247123987e-05	8.1115905252906e-05	4.36206813144918e-05	2973	tags=59%, list=14%, signal=51%	CHST15/CSGALNACT1/CHSY1/CHST11/CSGALNACT2/CHST3/CHST14/CHSY3/DSE/CHST12/UST/CHST7/CHPF2
KEGG_ALLOGRAFT_REJECTION	KEGG_ALLOGRAFT_REJECTION	34	0.621773286159417	2.13983858118077	1.41361310569801e-05	8.96913142925634e-05	4.82321713014929e-05	6002	tags=85%, list=29%, signal=61%	HLA-DOB/HLA-DRB1/CD40/CD28/GZMB/CD86/HLA-DMA/HLA-DOA/HLA-DPB1/HLA-DMB/PRF1/CD80/HLA-E/HLA-DRA/HLA-DQB1/HLA-DPA1/IL10/IL12B/HLA-F/TNF/IFNG/HLA-B/HLA-G/FASLG/HLA-C/HLA-DQA1/CD40LG/HLA-A/FAS
KEGG_SPLICEOSOME	KEGG_SPLICEOSOME	108	0.447593996798029	1.85299516809281	1.61802407173906e-05	9.92388097333292e-05	5.33664079801656e-05	9022	tags=69%, list=44%, signal=39%	DDX5/SF3B1/HSPA6/DDX46/HNRNPA3/PRPF4/HSPA8/PRPF38B/HNRNPU/TRA2A/HNRNPC/SMNDC1/MAGOHB/PPIL1/TRA2B/PCBP1/EIF4A3/RBM25/TCERG1/SF3B3/SLU7/RBM17/PRPF8/DDX42/CDC40/SNRNP27/BCAS2/AQR/SNRPB2/HNRNPK/NCBP2/SNRNP200/ACIN1/WBP11/SF3A1/PLRG1/HSPA1L/CWC15/CHERP/SNRPE/SF3B2/DHX8/PRPF3/SNRPD2/ISY1/DHX15/SNRPA1/RBM8A/SNRNP40/SART1/HNRNPA1/MAGOH/U2AF1/EFTUD2/SNRPD1/PRPF18/PHF5A/HNRNPM/LSM3/PQBP1/DDX23/RBMX/CTNNBL1…
KEGG_SYSTEMIC_LUPUS_ERYTHEMATOSUS	KEGG_SYSTEMIC_LUPUS_ERYTHEMATOSUS	51	0.53323007994062	1.96857736781892	2.16184429304605e-05	0.000128315919329185	6.90028399138638e-05	3505	tags=49%, list=17%, signal=41%	C1S/FCGR3B/C1R/ACTN1/FCGR2B/HLA-DOB/FCGR2A/HLA-DRB1/CD40/CD28/CD86/HLA-DMA/HLA-DOA/HLA-DPB1/C2/C3/FCGR1A/HLA-DMB/CD80/HLA-DRA/HLA-DQB1/HLA-DPA1/IL10/TNF/IFNG
KEGG_GRAFT_VERSUS_HOST_DISEASE	KEGG_GRAFT_VERSUS_HOST_DISEASE	36	0.584950830627831	2.03926616181374	2.30305752736988e-05	0.000132425807823768	7.12129630173581e-05	3813	tags=64%, list=18%, signal=52%	HLA-DOB/IL6/HLA-DRB1/CD28/GZMB/CD86/HLA-DMA/HLA-DOA/HLA-DPB1/HLA-DMB/PRF1/CD80/HLA-E/IL1B/HLA-DRA/HLA-DQB1/HLA-DPA1/HLA-F/IL1A/TNF/IFNG/HLA-B/HLA-G
KEGG_ANTIGEN_PROCESSING_AND_PRESENTATION	KEGG_ANTIGEN_PROCESSING_AND_PRESENTATION	77	0.478827103319428	1.88825702040492	2.3982466754849e-05	0.000133720420693703	7.19091507162936e-05	5262	tags=57%, list=26%, signal=43%	HLA-DOB/RFX5/HLA-DRB1/IFI30/HLA-DMA/CD4/CALR/HLA-DOA/CTSB/HLA-DPB1/HLA-DMB/HLA-E/CD74/CREB1/CIITA/HSPA5/HLA-DRA/CANX/TAP1/CD8A/HSPA6/PSME2/HLA-DQB1/HLA-DPA1/CTSS/TAPBP/HSP90AB1/HSPA8/CD8B/TAP2/PSME1/HLA-F/HLA-B/LTA/RFXAP/HLA-G/PSME3/NFYA/HLA-C/HSP90AA1/PDIA3/NFYB/HLA-DQA1/B2M
KEGG_PROTEASOME	KEGG_PROTEASOME	42	0.570767545369623	2.03193941685897	3.18121926529885e-05	0.000172160101416173	9.25803749034341e-05	7340	tags=79%, list=36%, signal=51%	PSMA8/PSMD12/PSMC2/PSME2/PSME4/PSMD14/PSME1/PSMA1/PSMB9/PSMA3/IFNG/POMP/PSMD6/PSME3/PSMC6/PSMB8/PSMB4/PSMB5/PSMC4/PSMD1/PSMB2/PSMA6/PSMB10/PSMB7/PSMA2/PSMB1/PSMA5/PSMA7/PSMD8/PSMA4/PSMB6/PSMD2/PSMC3
KEGG_RETINOL_METABOLISM	KEGG_RETINOL_METABOLISM	47	-0.456805	-2.0834	3.91399289864413e-05	0.000205764198100148	0.000110651227811293	5872	tags=62%, list=28%, signal=44%	ALDH1A2/RETSAT/CYP2A13/CYP3A5/RDH12/DHRS3/CYP2C19/UGT1A6/UGT2B28/CYP26A1/UGT2B17/DGAT1/RDH5/UGT2B15/ADH6/CYP4A22/ADH1C/CYP2C8/CYP1A1/CYP3A4/CYP2A6/CYP2B6/ADH4/CYP1A2/CYP2A7/CYP4A11/CYP3A43/CYP3A7/UGT2A3
KEGG_PROTEIN_EXPORT	KEGG_PROTEIN_EXPORT	22	0.672940514615541	2.09872778720513	6.5089052693185e-05	0.000332677380431835	0.000178899735472497	3773	tags=64%, list=18%, signal=52%	SRP54/SRPRB/SEC11C/SPCS2/SPCS3/SRP72/SRP19/HSPA5/SEC61B/SEC61A2/SPCS1/SRP68/SEC61A1/SEC62
KEGG_RENAL_CELL_CARCINOMA	KEGG_RENAL_CELL_CARCINOMA	66	0.487787489252521	1.87477568757396	6.87738996393607e-05	0.000342010744152496	0.000183918821226171	5031	tags=42%, list=24%, signal=32%	TGFB3/HGF/VEGFC/HIF1A/PIK3R3/TGFB1/PIK3R5/AKT3/ETS1/PIK3CD/PTPN11/RAPGEF1/EPAS1/PDGFB/GRB2/MAP2K1/MET/RAP1B/PAK2/SOS1/FLCN/VEGFA/CREBBP/TGFB2/PIK3CG/CUL2/CRKL/ARNT2
KEGG_PANCREATIC_CANCER	KEGG_PANCREATIC_CANCER	69	0.484260055789402	1.87280967146239	8.90101841364359e-05	0.00043099668108169	0.00023177167060457	7049	tags=59%, list=34%, signal=39%	TGFB3/VEGFC/ARHGEF6/PIK3R3/RAC2/TGFB1/E2F3/PIK3R5/JAK1/AKT3/TGFBR2/TGFBR1/STAT1/PIK3CD/CDKN2A/MAPK10/RELA/CCND1/MAP2K1/RB1/VEGFA/CDK6/IKBKB/BCL2L1/TGFB2/RALGDS/PIK3CG/CDK4/RALB/MAPK8/STAT3/NFKB1/VEGFB/AKT2/CHUK/AKT1/MAPK1/SMAD2/SMAD3/PIK3CA/TP53
KEGG_REGULATION_OF_ACTIN_CYTOSKELETON	KEGG_REGULATION_OF_ACTIN_CYTOSKELETON	206	0.373927078108657	1.64193614019335	9.19518788020736e-05	0.000433824248707219	0.000233292216124019	3537	tags=30%, list=17%, signal=25%	PDGFRB/FGF2/MSN/MYH10/ITGAV/PDGFRA/WASF1/MRAS/ITGA5/ARHGEF6/PIK3R3/FGFR1/PIP4K2A/ITGAX/ACTN1/ITGB2/RDX/LIMK1/RAC2/PIK3R5/ITGAM/VAV1/F2R/PIKFYVE/ITGA4/CFL2/GNA12/PIK3CD/ROCK1/PPP1R12A/ITGB8/ITGAL/WAS/NCKAP1L/TIAM1/PDGFB/ITGA8/ABI2/ITGB1/ITGA6/FGD3/MAP2K1/VCL/ENAH/ITGAE/ITGA9/PAK2/CD14/PDGFC/PIP4K2B/SOS1/FGF11/FGF13/FN1/DIAPH1/MYLK/ARPC1B/SSH2/PIP5K1A/ARPC2/ITGB7
KEGG_VIRAL_MYOCARDITIS	KEGG_VIRAL_MYOCARDITIS	67	0.489140702567965	1.88519631449228	9.97497195212178e-05	0.000447657277851319	0.000240731030423478	3813	tags=49%, list=18%, signal=40%	CAV1/MYH10/FYN/ITGB2/RAC2/HLA-DOB/HLA-DRB1/CD40/CD28/CD86/HLA-DMA/HLA-DOA/HLA-DPB1/ABL2/HLA-DMB/PRF1/CD80/ITGAL/HLA-E/LAMA2/HLA-DRA/SGCD/CCND1/HLA-DQB1/HLA-DPA1/CASP8/DMD/CD55/ICAM1/HLA-F/BID/HLA-B/HLA-G
KEGG_AXON_GUIDANCE	KEGG_AXON_GUIDANCE	127	0.407112736801171	1.72420319790238	9.74709972754784e-05	0.000447657277851319	0.000240731030423478	4923	tags=39%, list=24%, signal=30%	ROBO1/FYN/NRP1/PLXNC1/SEMA4D/LIMK1/RAC2/DPYSL2/CXCR4/NFATC2/SRGAP2/CFL2/PPP3CB/PPP3CA/ABLIM3/NTN1/PPP3CC/ROCK1/SEMA4A/SEMA3G/NFATC1/GNAI1/NFATC3/EPHA3/ITGB1/FES/RGS3/SEMA7A/SEMA3A/MET/GNAI2/PAK2/NFAT5/SEMA4C/CXCL12/EPHB4/PPP3R1/ROBO2/RASA1/SEMA6B/EPHB6/L1CAM/EFNB3/SEMA5B/PTK2/NFATC4/UNC5C/PLXNA1/SEMA3F
KEGG_CARDIAC_MUSCLE_CONTRACTION	KEGG_CARDIAC_MUSCLE_CONTRACTION	72	-0.382816	-1.91781	0.000105635692722783	0.000462784939547431	0.000248866043006056	5486	tags=51%, list=27%, signal=38%	CYC1/COX5B/UQCRC2/CACNA2D4/COX7B/COX6B1/ATP1A1/UQCR10/CACNB1/COX6C/COX7B2/CACNB4/COX7C/CACNA1D/COX6A1/CACNG2/COX4I1/CACNG3/MYL3/UQCRC1/TNNT2/CACNG1/MYH7/SLC9A1/ATP1B4/CACNA2D2/CACNA1F/TNNI3/CACNG8/ATP1A4/CACNG6/COX5A/MYH6/CACNA2D1/CACNA1S/COX6B2/COX6A2
KEGG_ACUTE_MYELOID_LEUKEMIA	KEGG_ACUTE_MYELOID_LEUKEMIA	57	0.49112173688866	1.85396821413962	0.000174477848151098	0.000746602885111675	0.000401491254007423	6480	tags=54%, list=31%, signal=37%	RUNX1/LEF1/PIK3R3/STAT5B/PIK3R5/AKT3/PIM2/PIK3CD/SPI1/RPS6KB1/GRB2/RELA/CCND1/MAP2K1/RUNX1T1/STAT5A/SOS1/TCF7/TCF7L1/PIM1/KIT/IKBKB/PIK3CG/STAT3/PML/NFKB1/AKT2/CHUK/AKT1/MAPK1/MTOR
KEGG_EPITHELIAL_CELL_SIGNALING_IN_HELICOBACTER_PYLORI_INFECTION	KEGG_EPITHELIAL_CELL_SIGNALING_IN_HELICOBACTER_PYLORI_INFECTION	67	0.479459378582474	1.84788354088535	0.000195243243796775	0.000816471746786515	0.000439063753992748	7029	tags=63%, list=34%, signal=41%	JAM2/JAM3/LYN/ADAM17/CXCR1/PLCG2/CXCR2/PTPN11/ATP6V1B2/MAPK10/CXCL1/RELA/ATP6V1F/MET/ATP6V1A/ATP6V1C1/ATP6V1E2/MAPK12/TCIRG1/NFKBIA/IKBKB/HBEGF/ATP6V0E1/ATP6V0B/ATP6V1H/PTPRZ1/ADAM10/PLCG1/ATP6V0C/ATP6V1G2/MAPK8/NOD1/ATP6V1E1/ATP6V0A2/NFKB1/MAPK11/CHUK/CSK/MAP2K4/ATP6AP1/ATP6V1G1/TJP1
KEGG_VEGF_SIGNALING_PATHWAY	KEGG_VEGF_SIGNALING_PATHWAY	70	0.46214656917401	1.79156960946048	0.000275581329375198	0.00112682143566748	0.000605956607281137	4865	tags=46%, list=24%, signal=35%	KDR/PIK3R3/PTGS2/RAC2/PIK3R5/AKT3/PRKCB/NFATC2/MAPKAPK2/PLCG2/PIK3CD/PPP3CB/PPP3CA/PPP3CC/NFATC1/NFATC3/PLA2G4A/MAP2K1/SH2D2A/PLA2G2D/SPHK1/NFAT5/MAPKAPK3/PPP3R1/MAPK12/VEGFA/NOS3/PTK2/PLA2G2A/NFATC4/PIK3CG/PLCG1
KEGG_MATURITY_ONSET_DIABETES_OF_THE_YOUNG	KEGG_MATURITY_ONSET_DIABETES_OF_THE_YOUNG	23	-0.569132	-2.21114	0.00035599040628594	0.00142396162514376	0.000765745954024675	5058	tags=70%, list=25%, signal=53%	PKLR/GCK/HNF1A/FOXA3/NR5A2/HNF4A/HNF4G/HNF1B/INS/PAX4/MNX1/IAPP/NEUROD1/ONECUT1/HES1/PAX6
KEGG_TASTE_TRANSDUCTION	KEGG_TASTE_TRANSDUCTION	44	-0.433045	-1.95368	0.000430876587257189	0.00168683600117708	0.000907108604751977	4950	tags=57%, list=24%, signal=43%	SCNN1G/ADCY6/TRPM5/TAS2R41/TAS2R16/KCNB1/ADCY8/TAS1R1/CACNA1B/TAS2R50/TAS2R13/GRM4/TAS2R1/TAS2R4/TAS2R19/TAS2R39/TAS2R45/TAS2R9/TAS2R7/SCNN1A/TAS1R2/TAS2R3/SCNN1B/PRKACG/GNG13
KEGG_NEUROTROPHIN_SIGNALING_PATHWAY	KEGG_NEUROTROPHIN_SIGNALING_PATHWAY	124	0.398516320245139	1.68119006367158	0.000445690646259276	0.00169011339459317	0.000908871047435684	6449	tags=45%, list=31%, signal=31%	IRAK2/IRAK3/PIK3R3/RIPK2/SHC1/SH2B3/PIK3R5/ARHGDIB/AKT3/MAP3K5/MAPKAPK2/MAP3K1/PLCG2/PIK3CD/MAP3K3/PTPN11/IRS1/RAPGEF1/GRB2/MAPK10/RELA/BDNF/MAP2K1/YWHAG/MAGED1/NFKBIE/RAP1B/RPS6KA2/SOS1/IRAK4/MAPK12/IRAK1/NFKBIA/IKBKB/KIDINS220/FASLG/ZNF274/PIK3CG/ATF4/PLCG1/CRKL/SHC3/MAPK8/CAMK4/SHC4/GSK3B/FOXO3/IRS2/CALM3/NFKB1/AKT2/MAPK11/AKT1/RPS6KA4/MAPK1/CSK
KEGG_MAPK_SIGNALING_PATHWAY	KEGG_MAPK_SIGNALING_PATHWAY	259	0.339296731380815	1.51911512457562	0.000450084545299267	0.00169011339459317	0.000908871047435684	4157	tags=30%, list=20%, signal=24%	IL1R1/TGFB3/PDGFRB/FGF2/RASGRP1/PDGFRA/MRAS/FGFR1/RAC2/DUSP4/TGFB1/ELK4/MEF2C/AKT3/PRKCB/NFATC2/MAP4K4/RASGRP3/TGFBR2/MAP3K5/CDC25B/TGFBR1/STK3/MAPKAPK2/DUSP7/GNA12/MAP3K1/PPP3CB/PPP3CA/MAP3K3/DUSP14/PPP3CC/MAP4K1/DUSP6/ARRB2/NFKB2/IL1B/PDGFB/PLA2G4A/GRB2/PTPN7/MAPK10/RASGRF2/RELA/RASGRP2/HSPA6/BDNF/MAP2K1/DUSP2/DUSP10/ELK1/FLNA/MAP3K7/CACNA2D3/PLA2G2D/RAP1B/RPS6KA2/PAK2/CD14/SOS1/FGF11/HSPA8/FGF…
KEGG_N_GLYCAN_BIOSYNTHESIS	KEGG_N_GLYCAN_BIOSYNTHESIS	45	0.502008870164716	1.81736339617926	0.000473884445367469	0.00173882833760183	0.000935067870335081	6709	tags=73%, list=33%, signal=50%	ST6GAL1/MGAT1/B4GALT3/MAN2A2/RPN2/MAN1A2/DPAGT1/MAN1C1/ALG2/MGAT3/ALG5/FUT8/ALG13/RFT1/MGAT2/ALG9/TUSC3/GANAB/ALG10B/DAD1/DDOST/STT3A/MAN1A1/MOGS/ALG8/MAN2A1/STT3B/ALG1/B4GALT1/RPN1/ALG6/ALG3/DPM1
KEGG_COMPLEMENT_AND_COAGULATION_CASCADES	KEGG_COMPLEMENT_AND_COAGULATION_CASCADES	67	0.464915345368366	1.79182940826227	0.000481957854443986	0.00173882833760183	0.000935067870335081	3511	tags=43%, list=17%, signal=36%	TFPI/C1S/THBD/MASP1/PLAU/SERPING1/CFI/C1R/C5AR1/VWF/CR1/SERPINE1/F2R/C2/C3/F5/CFB/A2M/C3AR1/F3/C4BPB/SERPINA1/PROS1/PLAT/CD55/F8/CFH/CD59/CR2
KEGG_COLORECTAL_CANCER	KEGG_COLORECTAL_CANCER	62	0.453298247525444	1.73216734491607	0.000637266863346686	0.00225494428568827	0.00121261305980948	7796	tags=58%, list=38%, signal=36%	TGFB3/LEF1/PIK3R3/RAC2/TGFB1/PIK3R5/AKT3/TGFBR2/TGFBR1/PIK3CD/MAPK10/MSH6/CCND1/MAP2K1/MLH1/TCF7/TCF7L1/TGFB2/RALGDS/PIK3CG/MAPK8/GSK3B/AKT2/BIRC5/AKT1/MAPK1/SMAD2/SMAD3/PIK3CA/TP53/BCL2/FOS/MSH2/RHOA/CASP3/RAF1
KEGG_PROXIMAL_TUBULE_BICARBONATE_RECLAMATION	KEGG_PROXIMAL_TUBULE_BICARBONATE_RECLAMATION	23	-0.544827	-2.11671	0.00082487058141269	0.00286370164113085	0.00153997685507036	3866	tags=52%, list=19%, signal=42%	ATP1A1/CA2/PCK2/GLUD2/SLC38A3/SLC4A4/ATP1B4/SLC25A10/CA4/ATP1A4/PCK1/SLC9A3
KEGG_BUTANOATE_METABOLISM	KEGG_BUTANOATE_METABOLISM	32	-0.460852	-1.88593	0.000885010494051961	0.00301559131306594	0.00162165665576773	7086	tags=66%, list=34%, signal=43%	ALDH9A1/ALDH2/ABAT/ALDH7A1/ACAT2/HMGCS1/ALDH1B1/ACSM1/HADH/HADHA/ECHS1/EHHADH/PDHA1/ACAT1/HMGCL/ACSM3/ACSM5/HMGCS2/PDHA2/BDH1/ACADS
KEGG_GLIOMA	KEGG_GLIOMA	64	0.443692382909913	1.69681220932155	0.000959692728021607	0.00321060839919956	0.00172652854419198	7049	tags=52%, list=34%, signal=34%	PDGFRB/PDGFRA/PIK3R3/SHC1/E2F3/PIK3R5/AKT3/PRKCB/PLCG2/PIK3CD/CDKN2A/MDM2/PDGFB/GRB2/CCND1/MAP2K1/SOS1/RB1/CDK6/PIK3CG/PLCG1/IGF1/SHC3/CDK4/SHC4/CALM3/AKT2/AKT1/MAPK1/MTOR/PIK3CA/IGF1R/TP53
KEGG_PROSTATE_CANCER	KEGG_PROSTATE_CANCER	89	0.416340956912499	1.67037210181996	0.0011581918479088	0.00380548750027178	0.00204642920495165	6480	tags=49%, list=31%, signal=34%	PDGFRB/PDGFRA/LEF1/PIK3R3/FGFR1/CREB3L2/E2F3/PIK3R5/CREB5/AKT3/PIK3CD/MDM2/CREB1/PDGFB/HSP90B1/GRB2/RELA/CCND1/MAP2K1/HSP90AB1/CDKN1B/CDK2/PDGFC/SOS1/RB1/TCF7/TCF7L1/NFKBIA/IKBKB/CREBBP/PIK3CG/GSTP1/ATF4/CCNE1/IGF1/HSP90AA1/FOXO1/GSK3B/NFKB1/AKT2/CHUK/AKT1/MAPK1/MTOR
KEGG_ENDOCYTOSIS	KEGG_ENDOCYTOSIS	174	0.35399966579441	1.5330730382196	0.00127719161599377	0.0041228641639097	0.0022171008661757	4521	tags=30%, list=22%, signal=24%	KDR/RAB31/ASAP1/PDGFRA/EHD2/EHD3/ARFGAP3/GRK5/CXCR4/F2R/PIKFYVE/GIT2/RAB11FIP2/CXCR1/CBL/IL2RB/CXCR2/IQSEC1/HLA-E/ADRB2/EPS15/ARRB2/PARD6G/MDM2/CCR5/CBLB/SMAP2/SMURF2/ARAP2/ACAP1/HSPA6/CSF1R/IL2RG/DNM1/MET/ARAP3/PIP4K2B/HSPA8/DAB2/IL2RA/EHD1/HLA-F/PIP5K1A/HLA-B/RAB22A/RAB5A/HLA-G/NEDD4/KIT/EPN2/STAM/PIP5K1C/RAB11FIP5
KEGG_AUTOIMMUNE_THYROID_DISEASE	KEGG_AUTOIMMUNE_THYROID_DISEASE	47	0.476064938800207	1.73380957817347	0.00149618117165122	0.004746505785928	0.00255246878648302	3813	tags=47%, list=18%, signal=38%	CTLA4/HLA-DOB/HLA-DRB1/CD40/CD28/GZMB/CD86/HLA-DMA/HLA-DOA/HLA-DPB1/HLA-DMB/PRF1/CD80/HLA-E/HLA-DRA/TSHR/HLA-DQB1/HLA-DPA1/IL10/HLA-F/HLA-B/HLA-G
KEGG_PATHOGENIC_ESCHERICHIA_COLI_INFECTION	KEGG_PATHOGENIC_ESCHERICHIA_COLI_INFECTION	50	0.464225272595831	1.71452300002149	0.00180718102957173	0.00563595439730845	0.00303077639214528	6625	tags=56%, list=32%, signal=38%	TUBB6/FYN/LY96/HCLS1/TUBA1A/ROCK1/WAS/ITGB1/TLR4/CLDN1/TUBB2B/CD14/ARPC1B/TUBB/ARPC2/ARHGEF2/TLR5/TUBA1B/TUBB2A/TUBA1C/ARPC5/NCK1/NCL/ARPC5L/CTTN/TUBA4A/ARPC4/ARPC3
KEGG_RIBOSOME	KEGG_RIBOSOME	86	0.406178297143696	1.62322433559484	0.00215517457971651	0.00660920204446397	0.00355414755251495	10098	tags=70%, list=49%, signal=36%	RPL22L1/RPL23/UBA52/RPL17/RPL28/RPL7A/RPL4/RSL24D1/RPL35A/RPL26L1/RPS15A/RPS27L/RPL10/RPL36AL/RPS16/RPL23A/RPS13/RPS27A/RPL38/RPL15/RPL19/RPS20/RPL24/RPL27/FAU/RPS17/RPL6/RPS4X/RPL21/RPS23/RPS5/RPL37/RPS9/RPS11/RPL7/RPS7/RPL10A/RPS3A/RPS25/RPS19/RPS15/RPS2/RPS12/RPL14/RPS26/RPS3/RPL32/RPS8/RPL39/RPL30/RPL3/RPL27A/RPL11/RPL22/RPL12/RPLP1/RPS10/RPL35/RPL29/RPL9
KEGG_VIBRIO_CHOLERAE_INFECTION	KEGG_VIBRIO_CHOLERAE_INFECTION	53	0.455535046706943	1.69426257799948	0.00241728464861908	0.00729148156304772	0.00392104843779454	7048	tags=57%, list=34%, signal=37%	ADCY3/PRKCB/PLCG2/ATP6V1B2/SEC61B/PDIA4/SEC61A2/ATP6V1F/GNAS/ATP6V1A/ATP6V1C1/KDELR3/SEC61A1/ATP6V1E2/TCIRG1/ATP6V0E1/ATP6V0B/ATP6V1H/PLCG1/ATP6V0C/ATP6V1G2/SEC61G/ATP6V1E1/ATP6V0A2/PRKACA/ARF1/ATP6AP1/ATP6V1G1/TJP1/ACTB
KEGG_ASTHMA	KEGG_ASTHMA	27	0.541449712885923	1.75811289577608	0.00381530531125151	0.0112874183015001	0.00606989313696231	3388	tags=52%, list=16%, signal=43%	HLA-DOB/HLA-DRB1/CD40/CCL11/FCER1G/HLA-DMA/HLA-DOA/HLA-DPB1/HLA-DMB/HLA-DRA/HLA-DQB1/HLA-DPA1/IL10/TNF
KEGG_METABOLISM_OF_XENOBIOTICS_BY_CYTOCHROME_P450	KEGG_METABOLISM_OF_XENOBIOTICS_BY_CYTOCHROME_P450	56	-0.348386	-1.64957	0.00390069125074827	0.0112874183015001	0.00606989313696231	4808	tags=41%, list=23%, signal=32%	GSTO2/CYP2C19/UGT1A6/UGT2B28/GSTA1/DHDH/UGT2B17/UGT2B15/ADH6/ADH1C/CYP2C8/CYP1A1/CYP3A4/CYP2F1/GSTA3/CYP2B6/AKR1C4/ADH4/CYP1A2/CYP2S1/CYP3A43/CYP3A7/UGT2A3
KEGG_PROGESTERONE_MEDIATED_OOCYTE_MATURATION	KEGG_PROGESTERONE_MEDIATED_OOCYTE_MATURATION	84	0.396151012515072	1.57863525569478	0.00392605853965222	0.0112874183015001	0.00606989313696231	7401	tags=55%, list=36%, signal=35%	PIK3R3/ADCY7/PIK3R5/ADCY3/AKT3/CDC25B/PIK3CD/MAD2L2/GNAI1/MAPK10/MAP2K1/GNAI2/ADCY4/HSP90AB1/RPS6KA2/CDK2/MAPK12/BUB1/PIK3CG/ANAPC13/IGF1/CDC26/HSP90AA1/ANAPC10/MAPK8/PGR/ANAPC7/ANAPC5/CCNB1/ADCY1/AKT2/CPEB1/MAPK11/MAD2L1/PRKACA/AKT1/CDK1/MAPK1/CDC23/CDC27/PIK3CA/IGF1R/GNAI3/RPS6KA3/ANAPC4/PDE3B
KEGG_FC_EPSILON_RI_SIGNALING_PATHWAY	KEGG_FC_EPSILON_RI_SIGNALING_PATHWAY	74	0.409437853351405	1.60619831051759	0.00404674275910165	0.0114553948873031	0.00616022379523166	6481	tags=46%, list=31%, signal=32%	FYN/PIK3R3/LYN/RAC2/PIK3R5/AKT3/PRKCB/VAV1/FCER1G/PLCG2/PIK3CD/BTK/LCP2/INPP5D/PLA2G4A/GRB2/MAPK10/MAP2K1/PLA2G2D/SOS1/SYK/TNF/MAPK12/MAP2K3/PLA2G2A/PIK3CG/PLCG1/MAPK8/PLA2G3/AKT2/MAPK11/AKT1/MAPK1/MAP2K4
KEGG_TGF_BETA_SIGNALING_PATHWAY	KEGG_TGF_BETA_SIGNALING_PATHWAY	83	0.400369136113681	1.59617654923089	0.00477374491110767	0.0133086221764214	0.00715681055253782	4134	tags=29%, list=20%, signal=23%	THBS2/TGFB3/DCN/LTBP1/BMP7/TGFB1/BMPR2/TGFBR2/TGFBR1/BMP6/ROCK1/INHBA/RPS6KB1/SMURF2/ZFYVE16/ACVR1/ID4/CUL1/RBL1/TNF/IFNG/SMAD5/CREBBP/TGFB2
KEGG_DNA_REPLICATION	KEGG_DNA_REPLICATION	36	0.472097247166706	1.64583395872637	0.00557103579538528	0.0152995609903118	0.00822745270646059	8678	tags=69%, list=42%, signal=40%	RNASEH1/RPA2/RNASEH2B/POLD3/RFC4/FEN1/MCM6/RFC1/RFC3/LIG1/SSBP1/MCM3/RNASEH2C/MCM2/MCM4/PRIM2/POLE3/POLA2/MCM5/POLE2/RPA3/POLA1/RFC5/PCNA/RFC2
KEGG_RNA_DEGRADATION	KEGG_RNA_DEGRADATION	53	0.437560506348545	1.62741022205865	0.00574987746156044	0.0155584919548106	0.00836669475830776	8826	tags=75%, list=43%, signal=43%	ENO2/DCP2/XRN1/CNOT6L/DCP1A/ENO1/DCPS/DIS3/PAPOLG/XRN2/MPHOSPH6/TTC37/ZCCHC7/EXOSC6/EXOSC9/EXOSC1/PAPOLA/EXOSC8/CNOT2/CNOT4/CNOT7/LSM1/EXOSC10/EXOSC3/EXOSC7/DDX6/PNPT1/DCP1B/PATL1/CNOT6/PARN/CNOT3/SKIV2L/LSM3/ENO3/EXOSC2/CNOT8/HSPA9/LSM5/WDR61
KEGG_NUCLEOTIDE_EXCISION_REPAIR	KEGG_NUCLEOTIDE_EXCISION_REPAIR	44	0.454397221398217	1.6274494712465	0.00710443731523779	0.0189451661739674	0.0101879040065958	9742	tags=82%, list=47%, signal=43%	ERCC4/DDB2/RPA2/XPC/RAD23B/POLD3/RFC4/GTF2H1/CUL4B/RFC1/CETN2/RFC3/ERCC3/ERCC1/DDB1/LIG1/CCNH/MNAT1/RBX1/CDK7/GTF2H3/CUL4A/POLE3/POLE2/RPA3/RFC5/ERCC8/PCNA/GTF2H5/RFC2/RAD23A/GTF2H4/ERCC5/RPA1/ERCC6/XPA
KEGG_P53_SIGNALING_PATHWAY	KEGG_P53_SIGNALING_PATHWAY	65	0.410880118697821	1.5775300248173	0.00731377831824653	0.019224788722248	0.0103382731115064	7414	tags=55%, list=36%, signal=36%	ATM/ZMAT3/SERPINE1/TNFRSF10B/SHISA5/SERPINB5/DDB2/CDKN2A/MDM2/PMAIP1/ATR/CD82/CCND1/CCND2/RRM2/CASP8/CDK2/BID/MDM4/CDK6/CCND3/GADD45B/CCNE1/IGF1/CDK4/CHEK2/CCNB1/FAS/IGFBP3/CDK1/CHEK1/GADD45A/TP53/CCNG2/RRM2B/PERP
KEGG_STEROID_HORMONE_BIOSYNTHESIS	KEGG_STEROID_HORMONE_BIOSYNTHESIS	43	-0.358468	-1.60923	0.00798812465730909	0.0207016188302095	0.0111324494853529	2404	tags=40%, list=12%, signal=35%	UGT1A6/CYP11B1/UGT2B28/UGT2B17/UGT2B15/CYP11B2/HSD3B1/CYP1A1/CYP3A4/CYP19A1/AKR1C4/SRD5A2/CYP3A43/CYP3A7/UGT2A3/HSD3B2/HSD11B2
KEGG_GAP_JUNCTION	KEGG_GAP_JUNCTION	82	0.38146987392542	1.51886976949042	0.00824716811909118	0.0210760963043441	0.0113338275320844	4925	tags=37%, list=24%, signal=28%	PDGFRB/GJA1/TUBB6/PLCB1/ITPR1/PDGFRA/ADCY7/ADCY3/PRKCB/TUBA1A/GNAI1/PDGFB/GRB2/MAP2K1/GNAS/GNAI2/ADCY4/TUBB2B/PDGFC/SOS1/HTR2A/LPAR1/TUBB/ITPR2/TUBA1B/PLCB2/HTR2B/TUBB2A/PRKG1/TUBA1C
KEGG_MTOR_SIGNALING_PATHWAY	KEGG_MTOR_SIGNALING_PATHWAY	50	0.433587380413186	1.60136808597385	0.00909175607934265	0.0229162071040965	0.0123233607996858	6480	tags=50%, list=31%, signal=34%	VEGFC/HIF1A/PIK3R3/PIK3R5/AKT3/PIK3CD/ULK2/DDIT4/RPS6KB1/ULK1/RPS6KA2/EIF4B/STRADA/RICTOR/VEGFA/RHEB/PIK3CG/IGF1/TSC1/VEGFB/AKT2/EIF4E/AKT1/MAPK1/MTOR
KEGG_MELANOMA	KEGG_MELANOMA	71	0.398849301187654	1.54475514492391	0.0103148188988854	0.025647657802634	0.0137922187268169	3256	tags=30%, list=16%, signal=25%	HGF/PDGFRB/FGF2/PDGFRA/PIK3R3/FGFR1/MITF/E2F3/PIK3R5/AKT3/PIK3CD/CDKN2A/MDM2/PDGFB/CCND1/MAP2K1/MET/PDGFC/FGF11/FGF13/RB1
KEGG_LINOLEIC_ACID_METABOLISM	KEGG_LINOLEIC_ACID_METABOLISM	25	-0.438909	-1.71035	0.012629149586938	0.0305758358420605	0.0164423831187282	2210	tags=56%, list=11%, signal=50%	PLA2G10/CYP3A5/ALOX15/CYP2C19/CYP2J2/PLA2G2E/PLA2G2F/CYP2C8/CYP3A4/PLA2G12B/PLA2G1B/CYP1A2/CYP3A43/CYP3A7
KEGG_ERBB_SIGNALING_PATHWAY	KEGG_ERBB_SIGNALING_PATHWAY	85	0.385502656846158	1.53979255544538	0.0125798695391051	0.0305758358420605	0.0164423831187282	6481	tags=45%, list=31%, signal=31%	PIK3R3/STAT5B/SHC1/PIK3R5/AKT3/PRKCB/CBL/PLCG2/PIK3CD/ABL2/NRG1/CBLB/RPS6KB1/GRB2/MAPK10/MAP2K1/ELK1/STAT5A/PAK2/CDKN1B/SOS1/EREG/HBEGF/AREG/PTK2/PIK3CG/PLCG1/CRKL/SHC3/NCK1/MAPK8/SHC4/GSK3B/AKT2/AKT1/MAPK1/MTOR/MAP2K4
KEGG_WNT_SIGNALING_PATHWAY	KEGG_WNT_SIGNALING_PATHWAY	147	0.336464417357622	1.43775947209201	0.0140608333716037	0.0335999135113648	0.0180686033756767	6241	tags=39%, list=30%, signal=28%	WNT5A/PLCB1/SOX17/LEF1/FZD10/RAC2/WNT2/PRKCB/FZD4/NFATC2/PRICKLE2/PPP3CB/PPP3CA/PPP3CC/ROCK1/SFRP2/NFATC1/MMP7/NFATC3/MAPK10/CCND1/CCND2/FBXW11/MAP3K7/CSNK1E/CUL1/NFAT5/FZD7/FZD3/TCF7/DKK1/PPP3R1/TCF7L1/SENP2/CREBBP/PLCB2/SFRP1/DVL3/WNT5B/DAAM2/CCND3/CSNK1A1/NFATC4/RUVBL1/TBL1X/CACYBP/BTRC/CHD8/MAPK8/FZD6/GSK3B/TBL1XR1/FOSL1/WNT9A/PPP2R5C/RBX1/PRKACA/PPP2CA
KEGG_SNARE_INTERACTIONS_IN_VESICULAR_TRANSPORT	KEGG_SNARE_INTERACTIONS_IN_VESICULAR_TRANSPORT	38	0.44168614234895	1.55874233419972	0.0146836931039059	0.0346384555271627	0.0186270870683827	8323	tags=66%, list=40%, signal=39%	VAMP4/STX16/VAMP1/VAMP5/STX17/BET1/STX1A/VAMP7/VAMP2/STX7/SNAP23/VAMP3/STX5/STX6/SNAP47/STX18/GOSR1/BET1L/STX4/USE1/VTI1A/GOSR2/STX2/SNAP29/YKT6
KEGG_ADHERENS_JUNCTION	KEGG_ADHERENS_JUNCTION	68	0.395285540767931	1.52571913374845	0.0149434529325688	0.0348050042986413	0.0187166499088803	4026	tags=32%, list=20%, signal=26%	PTPRM/FYN/WASF1/LEF1/FGFR1/ACTN1/PTPN1/RAC2/TGFBR2/TGFBR1/WASF3/WAS/SNAI2/FER/VCL/PTPN6/MET/MAP3K7/TCF7/TCF7L1/ACP1/CREBBP
KEGG_NON_SMALL_CELL_LUNG_CANCER	KEGG_NON_SMALL_CELL_LUNG_CANCER	54	0.409196283341987	1.52684372225612	0.0179207515398648	0.041217728541689	0.0221651400624644	6408	tags=44%, list=31%, signal=31%	PIK3R3/RASSF5/E2F3/PIK3R5/AKT3/PRKCB/PLCG2/PIK3CD/CDKN2A/GRB2/CCND1/MAP2K1/RASSF1/SOS1/RB1/STK4/CDK6/PIK3CG/PLCG1/CDK4/FOXO3/AKT2/AKT1/MAPK1
KEGG_CITRATE_CYCLE_TCA_CYCLE	KEGG_CITRATE_CYCLE_TCA_CYCLE	30	-0.382143	-1.56062	0.0240920874836796	0.054727704901198	0.0294302303244429	6272	tags=63%, list=30%, signal=44%	DLST/CS/MDH2/IDH3G/OGDH/DLAT/SDHD/OGDHL/IDH3B/SUCLG1/FH/PC/SUCLG2/IDH3A/PDHA1/ACO2/PCK2/PDHA2/PCK1
KEGG_DRUG_METABOLISM_CYTOCHROME_P450	KEGG_DRUG_METABOLISM_CYTOCHROME_P450	58	-0.312409	-1.4981	0.0245641001708491	0.0551194442858077	0.0296408910919103	5590	tags=50%, list=27%, signal=37%	GSTK1/CYP2A13/CYP3A5/GSTM4/FMO2/GSTO2/CYP2C19/UGT1A6/UGT2B28/GSTA1/CYP2D6/MAOA/UGT2B17/UGT2B15/ADH6/FMO4/ADH1C/FMO5/CYP2C8/CYP3A4/CYP2A6/GSTA3/CYP2B6/ADH4/CYP1A2/CYP2A7/CYP3A43/CYP3A7/UGT2A3
KEGG_ASCORBATE_AND_ALDARATE_METABOLISM	KEGG_ASCORBATE_AND_ALDARATE_METABOLISM	13	-0.536233	-1.74913	0.0254906424843873	0.0565093761099671	0.0303883372673736	7086	tags=77%, list=34%, signal=51%	ALDH9A1/ALDH2/ALDH7A1/ALDH1B1/UGT1A6/UGT2B28/UGT2B17/UGT2B15/UGDH/UGT2A3
KEGG_PENTOSE_AND_GLUCURONATE_INTERCONVERSIONS	KEGG_PENTOSE_AND_GLUCURONATE_INTERCONVERSIONS	15	-0.495549	-1.6856	0.030758233685171	0.0673751785484698	0.036231503338422	4635	tags=73%, list=22%, signal=57%	DCXR/CRYL1/UGP2/UGT1A6/UGT2B28/DHDH/UGT2B17/UGT2B15/UGDH/UGT2A3/XYLB
KEGG_MISMATCH_REPAIR	KEGG_MISMATCH_REPAIR	23	0.482257420574893	1.51923386728492	0.0385126162018592	0.0833684868369659	0.044832023813929	8678	tags=70%, list=42%, signal=40%	MSH6/MLH1/RPA2/POLD3/RFC4/RFC1/RFC3/LIG1/SSBP1/MLH3/EXO1/MSH2/RPA3/RFC5/PCNA/RFC2
KEGG_BASE_EXCISION_REPAIR	KEGG_BASE_EXCISION_REPAIR	33	0.433061658653443	1.47403565937125	0.0405576679340938	0.0867745453473634	0.0466636571089941	7713	tags=55%, list=37%, signal=34%	MBD4/POLB/PARP1/NEIL2/PARP2/TDG/POLD3/MPG/FEN1/LIG1/LIG3/XRCC1/APEX1/HMGB1/OGG1/POLE3/NEIL3/POLE2
KEGG_BLADDER_CANCER	KEGG_BLADDER_CANCER	40	0.406163711632845	1.43671723654286	0.0446650124069479	0.0933904804872547	0.0502214254336495	3808	tags=32%, list=18%, signal=27%	VEGFC/MMP1/E2F3/MMP9/CDKN2A/MDM2/MMP2/CCND1/MAP2K1/RASSF1/RB1/DAPK1/VEGFA
KEGG_DILATED_CARDIOMYOPATHY	KEGG_DILATED_CARDIOMYOPATHY	89	0.342424230973977	1.37381603445345	0.044167610419026	0.0933904804872547	0.0502214254336495	4134	tags=33%, list=20%, signal=26%	TGFB3/ITGAV/ITGA5/TGFB1/ADCY7/ADCY3/ITGA4/SLC8A1/ITGB8/TPM2/LAMA2/ITGA8/ITGB1/ITGA6/SGCD/GNAS/CACNA2D3/ADCY4/ITGA9/ACTC1/DMD/TNF/ITGB7/ITGA10/PLN/ITGA7/TPM3/ATP2A2/TGFB2
KEGG_RIG_I_LIKE_RECEPTOR_SIGNALING_PATHWAY	KEGG_RIG_I_LIKE_RECEPTOR_SIGNALING_PATHWAY	66	0.360167758059814	1.38427854575213	0.0475638051044084	0.097241557102346	0.0522923705241449	6909	tags=48%, list=33%, signal=32%	CYLD/MAP3K1/CXCL10/MAPK10/TRAF3/TBK1/RELA/DDX3X/IFIH1/MAP3K7/CASP8/IL12B/TNF/TANK/MAPK12/NFKBIA/CASP10/IKBKB/AZI2/IRF7/DDX58/MAPK8/OTUD5/NFKB1/MAPK11/TRADD/CHUK/ATG12/DDX3Y/ISG15/TRIM25/IRF3
KEGG_VASCULAR_SMOOTH_MUSCLE_CONTRACTION	KEGG_VASCULAR_SMOOTH_MUSCLE_CONTRACTION	107	0.331150571672982	1.36753061008642	0.0474090407938258	0.097241557102346	0.0522923705241449	2773	tags=22%, list=13%, signal=20%	EDNRA/PLCB1/ITPR1/PRKCH/ADCY7/ADCY3/PRKCB/RAMP3/RAMP2/GNA12/ROCK1/CALCRL/PPP1R12A/PTGIR/PLA2G4A/KCNMB3/ACTA2/MAP2K1/PRKCQ/CALD1/GNAS/PLA2G2D/ADCY4/MYL6B

## Sheet: HEPACAM2.kegg_gsea
ID	Description	setSize	enrichmentScore	NES	pvalue	p.adjust	qvalue	rank	leading_edge	core_enrichment
KEGG_HEMATOPOIETIC_CELL_LINEAGE	KEGG_HEMATOPOIETIC_CELL_LINEAGE	84	-0.669076	-3.32279	1e-10	2.275e-09	1.34210526315789e-09	2739	tags=58%, list=13%, signal=51%	CSF2RA/IL5/FCER2/GP5/FCGR1A/FLT3LG/CD1C/HLA-DRA/CD3D/CSF2/FLT3/IL4R/ITGA4/CD44/IL7R/CD2/CD4/IL1R1/IL5RA/GP1BA/CD34/CSF1/ITGA2/IL6/CD7/IL3RA/TNF/CSF1R/CR1/ITGAM/MS4A1/ITGA5/CD38/CD1A/CD3G/CD55/CR2/IL1B/CSF3/CD3E/CD19/CD22/IL1A/MME/IL11/CD37/CD5/IL2RA/CSF3R
KEGG_FATTY_ACID_METABOLISM	KEGG_FATTY_ACID_METABOLISM	39	0.776242828991683	2.54494268674734	1e-10	2.275e-09	1.34210526315789e-09	2108	tags=64%, list=10%, signal=58%	ADH1C/HADHB/HADH/ACSL5/EHHADH/ACOX1/CPT2/ADH6/CPT1A/ACAT1/ALDH2/ACADM/ACADS/ACADSB/ADH5/ALDH9A1/ACAA2/ALDH3A2/ALDH7A1/ACAT2/HADHA/ECHS1/ALDH1B1/ADH1A/ACAA1
KEGG_PARKINSONS_DISEASE	KEGG_PARKINSONS_DISEASE	96	0.668865871283803	2.48134532421073	1e-10	2.275e-09	1.34210526315789e-09	3365	tags=65%, list=16%, signal=54%	COX5A/COX5B/COX6C/COX7C/SDHD/UQCR11/CYCS/UQCRFS1/COX7B/COX6A1/SLC25A5/SLC25A4/UQCRQ/NDUFA5/SDHB/NDUFA2/COX8A/UQCRC2/UQCRH/NDUFA1/UQCR10/UQCRB/COX7A2/CYC1/COX6B1/NDUFS4/NDUFS1/NDUFA8/NDUFB5/NDUFC1/NDUFB1/COX7A2L/NDUFA6/NDUFB3/NDUFAB1/NDUFB6/COX4I1/NDUFB2/NDUFB4/NDUFC2/PPID/NDUFB9/VDAC1/NDUFV2/NDUFA4/NDUFS3/SDHC/NDUFS2/UQCRC1/NDUFA7/UBB/NDUFB8/SLC25A6/NDUFA9/SDHA/CASP3/NDUFB7/NDUFB10/NDUFS6/COX6B2/…
KEGG_CELL_ADHESION_MOLECULES_CAMS	KEGG_CELL_ADHESION_MOLECULES_CAMS	126	-0.453258	-2.47189	1e-10	2.275e-09	1.34210526315789e-09	3610	tags=48%, list=17%, signal=40%	CLDN5/HLA-DPB1/ALCAM/HLA-DQB1/ITGB7/ITGA8/JAM2/HLA-DRB1/ITGAV/HLA-DMB/ICAM3/CDH2/CD40LG/VCAN/CLDN10/CD28/ESAM/HLA-DRA/CNTNAP1/JAM3/CD86/ITGA4/HLA-DMA/CLDN14/PDCD1LG2/CADM1/CD2/CD4/HLA-DOA/CD40/CD34/ICAM2/PTPRM/SELE/CD274/VCAM1/CLDN1/SELPLG/ITGB2/CD226/PECAM1/HLA-DOB/MADCAM1/SPN/ITGAL/ITGAM/CLDN2/ICOS/CD6/SELL/CTLA4/PTPRC/NRCAM/SELP/CDH3/CD80/NLGN2/CDH5/CD22/ICAM1
KEGG_OXIDATIVE_PHOSPHORYLATION	KEGG_OXIDATIVE_PHOSPHORYLATION	99	0.662828994798552	2.46157976924205	1e-10	2.275e-09	1.34210526315789e-09	3317	tags=61%, list=16%, signal=51%	COX5A/COX5B/COX6C/COX7C/SDHD/UQCR11/UQCRFS1/COX7B/COX10/COX6A1/UQCRQ/NDUFA5/PPA2/SDHB/NDUFA2/COX8A/UQCRC2/UQCRH/NDUFA1/UQCR10/UQCRB/COX7A2/CYC1/COX6B1/NDUFS4/NDUFS1/NDUFA8/NDUFB5/NDUFC1/NDUFB1/COX7A2L/NDUFA6/NDUFB3/NDUFAB1/ATP6V1D/NDUFB6/COX4I1/NDUFB2/COX15/NDUFB4/NDUFC2/NDUFB9/NDUFV2/NDUFA4/NDUFS3/SDHC/NDUFS2/UQCRC1/NDUFA7/NDUFB8/NDUFA9/ATP6V0D2/SDHA/NDUFB7/NDUFB10/COX11/NDUFS6/COX17/COX6B2/NDUF…
KEGG_HUNTINGTONS_DISEASE	KEGG_HUNTINGTONS_DISEASE	155	0.589497225663038	2.28884599889149	1e-10	2.275e-09	1.34210526315789e-09	4558	tags=57%, list=22%, signal=45%	PPARGC1A/COX5A/COX5B/PPARG/COX6C/COX7C/SDHD/UQCR11/CYCS/UQCRFS1/PLCB4/COX7B/COX6A1/SLC25A5/SLC25A4/UQCRQ/NDUFA5/SDHB/NDUFA2/COX8A/UQCRC2/UQCRH/NDUFA1/GNAQ/UQCR10/UQCRB/COX7A2/CYC1/COX6B1/CREB3L4/NDUFS4/NDUFS1/NDUFA8/NDUFB5/POLR2H/NDUFC1/NDUFB1/COX7A2L/NDUFA6/NDUFB3/NDUFAB1/DNAL4/NDUFB6/IFT57/COX4I1/NDUFB2/NDUFB4/NDUFC2/PPID/NDUFB9/HDAC1/TFAM/VDAC1/NDUFV2/NDUFA4/NDUFS3/SDHC/NDUFS2/UQCRC1/NDUFA7/HD…
KEGG_PEROXISOME	KEGG_PEROXISOME	76	0.632071353888125	2.28480837984957	1e-10	2.275e-09	1.34210526315789e-09	2924	tags=54%, list=14%, signal=46%	PXMP2/SCP2/EPHX2/ABCD3/PHYH/NUDT12/FAR2/PEX11A/ACSL5/IDH1/EHHADH/PEX7/ACOX1/CAT/PEX13/SLC27A2/NUDT19/PRDX5/HMGCL/ACOT8/DAO/ACOX2/GSTK1/ECH1/FAR1/DECR2/AMACR/PEX19/AGPS/PEX26/PEX11B/HSD17B4/PEX11G/PEX2/ACAA1/CROT/PXMP4/PEX1/CRAT/MLYCD/PECR
KEGG_ALZHEIMERS_DISEASE	KEGG_ALZHEIMERS_DISEASE	142	0.591629115491095	2.28358168967845	1e-10	2.275e-09	1.34210526315789e-09	3317	tags=51%, list=16%, signal=43%	CHP2/COX5A/COX5B/COX6C/COX7C/SDHD/UQCR11/CYCS/UQCRFS1/PLCB4/COX7B/COX6A1/UQCRQ/CACNA1D/NDUFA5/SDHB/NDUFA2/COX8A/UQCRC2/UQCRH/NDUFA1/GNAQ/UQCR10/UQCRB/CASP7/COX7A2/CYC1/COX6B1/PSEN1/NDUFS4/NDUFS1/NDUFA8/NDUFB5/NDUFC1/NDUFB1/COX7A2L/NDUFA6/NDUFB3/NDUFAB1/MAPK3/NDUFB6/COX4I1/NDUFB2/NDUFB4/NDUFC2/NDUFB9/MAPK1/CAPN2/NDUFV2/NDUFA4/BAD/NDUFS3/SDHC/NDUFS2/GSK3B/UQCRC1/NAE1/NDUFA7/CALM2/NDUFB8/APP/NDUFA9/…
KEGG_VALINE_LEUCINE_AND_ISOLEUCINE_DEGRADATION	KEGG_VALINE_LEUCINE_AND_ISOLEUCINE_DEGRADATION	43	0.70749233696221	2.33332349405836	1.86187570581963e-10	3.76512642732414e-09	2.22118505255675e-09	2258	tags=70%, list=11%, signal=62%	HMGCS2/HADHB/ALDH6A1/HADH/AUH/EHHADH/BCKDHB/ACAT1/DLD/ALDH2/ACADM/ACADS/ACADSB/HMGCL/ALDH9A1/ABAT/HIBCH/ACAA2/BCAT2/HIBADH/ALDH3A2/ALDH7A1/ACAT2/HADHA/ECHS1/HMGCS1/MCCC2/ALDH1B1/ACAA1/PCCB
KEGG_SYSTEMIC_LUPUS_ERYTHEMATOSUS	KEGG_SYSTEMIC_LUPUS_ERYTHEMATOSUS	51	-0.608932	-2.70171	1.11297882299898e-09	1.75168201380922e-08	1.03338094510434e-08	3766	tags=55%, list=18%, signal=45%	SSB/HLA-DPB1/HLA-DQB1/HLA-DRB1/HLA-DMB/ACTN2/FCGR1A/CD40LG/FCGR2B/CD28/HLA-DRA/FCGR2A/C8B/CD86/HLA-DMA/ACTN1/HLA-DOA/CD40/IFNG/C2/HLA-DOB/C1S/TNF/C3/C1R/FCGR3B/CD80/FCGR2C
KEGG_ECM_RECEPTOR_INTERACTION	KEGG_ECM_RECEPTOR_INTERACTION	83	-0.492192	-2.41751	1.15495517394015e-09	1.75168201380922e-08	1.03338094510434e-08	3494	tags=47%, list=17%, signal=39%	ITGB7/COL6A6/THBS3/COL3A1/LAMA4/ITGA8/COL5A1/LAMC2/SV2B/ITGAV/RELN/GP5/AGRN/COL4A4/HSPG2/ITGA4/COL6A2/CD44/LAMB2/COL4A1/GP1BA/COL1A2/COL1A1/ITGA10/COL6A1/ITGA2/COL5A3/COL6A3/THBS2/SPP1/CD47/COL4A2/TNC/COL5A2/ITGA5/LAMC3/SV2A/VWF/LAMA5
KEGG_BUTANOATE_METABOLISM	KEGG_BUTANOATE_METABOLISM	32	0.753925503705287	2.37451853119159	1.05452917608455e-09	1.75168201380922e-08	1.03338094510434e-08	3798	tags=78%, list=18%, signal=64%	BDH1/ACSM3/HMGCS2/HADH/EHHADH/ACAT1/ALDH2/ACADS/HMGCL/ALDH9A1/ABAT/ALDH3A2/ALDH7A1/AKR1B10/ACAT2/HADHA/ECHS1/HMGCS1/ALDH5A1/ALDH1B1/PDHA1/AACS/PDHB/BDH2/ACSM1
KEGG_LEISHMANIA_INFECTION	KEGG_LEISHMANIA_INFECTION	67	-0.544282	-2.61156	1.33164457314637e-09	1.86430240240492e-08	1.09981980940024e-08	3655	tags=58%, list=18%, signal=48%	IRAK1/TGFB2/HLA-DPB1/HLA-DQB1/MAPK12/HLA-DRB1/IL12B/HLA-DMB/JAK1/FCGR1A/STAT1/HLA-DRA/FCGR2A/NFKBIA/TGFB3/ITGA4/HLA-DMA/CYBA/HLA-DOA/PRKCB/JAK2/IFNG/NCF4/PTPN6/ITGB2/HLA-DOB/NOS2/TNF/CR1/ITGAM/PTGS2/C3/NCF2/TGFB1/IL1B/FCGR3B/TLR2/FCGR2C/IL1A
KEGG_JAK_STAT_SIGNALING_PATHWAY	KEGG_JAK_STAT_SIGNALING_PATHWAY	148	-0.388899	-2.1822	1.43875633809329e-09	1.87038323952127e-08	1.10340711643245e-08	3397	tags=37%, list=16%, signal=31%	PIK3R3/CBLB/IL26/BCL2L1/IL22RA2/IL12B/JAK1/STAT5B/CSF2RA/IL5/IFNE/LIF/STAT1/STAT2/IL12RB1/GH1/CSF2/IL4R/AKT3/IL15RA/TYK2/STAT4/IL7R/PIK3CA/IL5RA/JAK2/IL2RB/IFNG/IL20RB/PTPN6/IL6/IRF9/IL3RA/PIK3R5/OSMR/IL23A/SOCS1/CLCF1/CSF2RB/IL24/CRLF2/IFNAR2/IL13RA2/IL10RA/CSF3/OSM/SOCS3/PIK3CG/PIK3CD/IL11/JAK3/IL21R/IL2RA/CSF3R/STAT5A
KEGG_PROPANOATE_METABOLISM	KEGG_PROPANOATE_METABOLISM	31	0.743276926664698	2.33641060409813	2.94992925752594e-09	3.57924749913147e-08	2.11152831065015e-08	3049	tags=68%, list=15%, signal=58%	SUCLG2/ALDH6A1/SUCLG1/EHHADH/ACSS2/SUCLA2/ACAT1/ALDH2/ACADM/ALDH9A1/ABAT/HIBCH/ALDH3A2/ALDH7A1/ACAT2/HADHA/ECHS1/ALDH1B1/PCCB/MLYCD/MCEE
KEGG_INTESTINAL_IMMUNE_NETWORK_FOR_IGA_PRODUCTION	KEGG_INTESTINAL_IMMUNE_NETWORK_FOR_IGA_PRODUCTION	45	-0.599911	-2.66267	2.17335817179837e-08	2.47219492042065e-07	1.45843772054891e-07	3806	tags=62%, list=18%, signal=51%	ICOSLG/HLA-DPB1/HLA-DQB1/ITGB7/HLA-DRB1/HLA-DMB/IL5/CD40LG/CD28/HLA-DRA/MAP3K14/CD86/IL15RA/ITGA4/HLA-DMA/CXCR4/TNFRSF13B/HLA-DOA/CD40/TNFSF13B/IL6/HLA-DOB/MADCAM1/ICOS/TNFRSF13C/TGFB1/CD80/AICDA
KEGG_RIBOSOME	KEGG_RIBOSOME	86	0.566272762104465	2.06809346954039	3.25367435871085e-08	3.48334548991397e-07	2.05495222655422e-07	7724	tags=80%, list=37%, signal=50%	MRPL13/RPS18/RPL36A/RPL10L/RPS26/RPS29/RPL31/RPL37A/RPS13/RPS27L/RPL30/RPS17/RPL8/RPL26/RPL27A/RPL15/RPS3A/RPSA/RPL34/RPS7/RPS12/RPL29/RPS10/RPLP0/RPS15A/RPL10A/RPL23A/RPL9/RPL7/RPL18/RPS28/RPL24/RPL10/RPLP1/RPS15/RPS23/RPL38/RPL11/RPL39/RPL32/RPS9/RPL13A/RPS6/FAU/RPL12/RPS8/RPL26L1/RPS5/RPL37/RPS21/RPS16/RPL35A/RPL7A/RPL22/RSL24D1/RPL36/RPS27A/RPL19/RPL17/RPL6/RPL13/RPS24/RPS3/UBA52/RPL41/RPL3/R…
KEGG_ASCORBATE_AND_ALDARATE_METABOLISM	KEGG_ASCORBATE_AND_ALDARATE_METABOLISM	13	0.876389322607998	2.28148090470742	4.13655844778253e-08	3.96238756577063e-07	2.33755657437018e-07	2049	tags=85%, list=10%, signal=76%	UGT2B28/UGT1A6/UGT2A3/UGDH/ALDH2/ALDH9A1/ALDH3A2/ALDH7A1/UGT2B15/UGT2B17/ALDH1B1
KEGG_CHEMOKINE_SIGNALING_PATHWAY	KEGG_CHEMOKINE_SIGNALING_PATHWAY	176	-0.34786	-1.97617	4.05570348288992e-08	3.96238756577063e-07	2.33755657437018e-07	3140	tags=38%, list=15%, signal=33%	CCL1/GRK4/ADCY3/CCR6/CXCR6/ARRB2/GNG2/PF4/STAT5B/CCL2/SHC4/CCL17/GNG7/STAT1/STAT2/GNB5/GNGT2/GRK5/NFKBIA/CCL18/CXCL3/HCK/PTK2B/GNB4/AKT3/DOCK2/CXCL10/PREX1/CXCR4/CX3CL1/CXCL2/PIK3CA/PRKCB/ADCY4/JAK2/ITK/LYN/CXCR5/CCR5/CCL21/CXCL9/VAV1/CCL19/RAC2/PIK3R5/CCL22/RASGRP2/CCR1/CXCL11/GNG8/PLCB2/CCL4/CXCL13/CXCR1/ELMO1/PPBP/CXCL5/WAS/FGR/PIK3CG/PIK3CD/GNAI2/CXCL1/CCR7/CXCL6/CXCR2/JAK3
KEGG_ALLOGRAFT_REJECTION	KEGG_ALLOGRAFT_REJECTION	34	-0.636664	-2.55914	1.22884653140132e-07	1.1182503435752e-06	6.59696558962816e-07	5170	tags=79%, list=25%, signal=60%	HLA-DPA1/IL10/HLA-C/HLA-B/FASLG/IL2/HLA-F/PRF1/HLA-E/HLA-DPB1/HLA-DQB1/HLA-DRB1/IL12B/HLA-DMB/IL5/CD40LG/CD28/HLA-DRA/CD86/HLA-DMA/HLA-DOA/CD40/IFNG/HLA-DOB/GZMB/TNF/CD80
KEGG_PRIMARY_IMMUNODEFICIENCY	KEGG_PRIMARY_IMMUNODEFICIENCY	35	-0.637533	-2.57269	1.30721162663631e-07	1.1329167430848e-06	6.68348801588489e-07	2276	tags=57%, list=11%, signal=51%	CD40LG/CD3D/TAP1/ADA/IL7R/TNFRSF13B/CD4/CD40/LCK/BTK/ZAP70/CD79A/ICOS/TNFRSF13C/PTPRC/AICDA/CD3E/CD19/CIITA/JAK3
KEGG_GRAFT_VERSUS_HOST_DISEASE	KEGG_GRAFT_VERSUS_HOST_DISEASE	36	-0.631156	-2.57073	2.18969857880239e-07	1.81147791519107e-06	1.06865672266911e-06	5169	tags=75%, list=25%, signal=56%	HLA-DPA1/KIR2DL5A/HLA-C/HLA-B/FASLG/IL2/HLA-F/PRF1/HLA-E/KIR2DL3/HLA-DPB1/HLA-DQB1/HLA-DRB1/HLA-DMB/CD28/HLA-DRA/CD86/HLA-DMA/HLA-DOA/IFNG/IL6/HLA-DOB/GZMB/TNF/IL1B/CD80/IL1A
KEGG_CITRATE_CYCLE_TCA_CYCLE	KEGG_CITRATE_CYCLE_TCA_CYCLE	30	0.705843687682366	2.19847917606293	2.48288453400645e-07	1.96471732690945e-06	1.15905822640118e-06	3484	tags=70%, list=17%, signal=58%	SUCLG2/PCK1/PCK2/SUCLG1/SDHD/IDH1/IDH3A/SUCLA2/SDHB/FH/MDH1/DLD/DLAT/MDH2/CS/SDHC/ACO2/PDHA1/SDHA/IDH3B/PDHB
KEGG_PYRUVATE_METABOLISM	KEGG_PYRUVATE_METABOLISM	39	0.663098297329257	2.17399388355675	2.63462982507458e-07	1.99792761734823e-06	1.17865018490179e-06	3982	tags=62%, list=19%, signal=50%	PCK1/PCK2/LDHD/ACSS2/ME2/ACAT1/MDH1/DLD/ALDH2/DLAT/MDH2/ALDH9A1/ALDH3A2/ALDH7A1/ACAT2/ALDH1B1/ACYP1/PDHA1/ME3/PKLR/GLO1/PDHB/ACYP2/HAGH
KEGG_COMPLEMENT_AND_COAGULATION_CASCADES	KEGG_COMPLEMENT_AND_COAGULATION_CASCADES	67	-0.481291	-2.30932	3.16120150851591e-07	2.30135469819958e-06	1.3576528583942e-06	2368	tags=40%, list=11%, signal=36%	TFPI/C3AR1/C4BPB/F2R/C4BPA/A2M/SERPIND1/C8B/THBD/CFI/SERPINE1/C2/C5AR1/SERPINA5/C1S/CR1/MASP1/PLAUR/SERPING1/C3/CD55/VWF/CR2/PLAU/C1R/CFB/F5
KEGG_AUTOIMMUNE_THYROID_DISEASE	KEGG_AUTOIMMUNE_THYROID_DISEASE	47	-0.524301	-2.30763	1.10044354689025e-06	7.70310482823179e-06	4.54434177258324e-06	5170	tags=60%, list=25%, signal=45%	IL10/HLA-C/HLA-B/FASLG/TPO/IFNA4/IL2/HLA-F/PRF1/HLA-E/HLA-DPB1/HLA-DQB1/HLA-DRB1/HLA-DMB/IL5/CD40LG/CD28/HLA-DRA/TSHR/CD86/HLA-DMA/TG/HLA-DOA/CD40/HLA-DOB/GZMB/CTLA4/CD80
KEGG_DRUG_METABOLISM_CYTOCHROME_P450	KEGG_DRUG_METABOLISM_CYTOCHROME_P450	58	0.579051144334838	2.01178457310292	1.85941611691747e-06	1.23647134194523e-05	7.29439426711469e-06	3967	tags=45%, list=19%, signal=36%	ADH1C/MAOA/UGT2B28/GSTA1/FMO4/UGT1A6/UGT2A3/FMO5/MGST3/ADH6/MGST2/GSTO2/MGST1/ADH5/GSTK1/CYP2B6/GSTM4/UGT2B15/UGT2B17/ADH1A/GSTA4/GSTZ1/CYP3A4/CYP2C18/CYP3A5/CYP2A13
KEGG_CARDIAC_MUSCLE_CONTRACTION	KEGG_CARDIAC_MUSCLE_CONTRACTION	72	0.540504752068359	1.93731716260109	1.90226360299265e-06	1.23647134194523e-05	7.29439426711469e-06	3908	tags=42%, list=19%, signal=34%	COX5A/COX5B/COX6C/COX7C/UQCR11/TPM1/UQCRFS1/COX7B/COX6A1/UQCRQ/CACNA1D/COX8A/UQCRC2/UQCRH/UQCR10/UQCRB/COX7A2/CYC1/COX6B1/COX7A2L/COX4I1/ATP1A1/UQCRC1/ATP1B3/CACNA2D2/SLC9A6/COX6B2/CACNA2D4/CACNB2/ATP1B1
KEGG_TYPE_I_DIABETES_MELLITUS	KEGG_TYPE_I_DIABETES_MELLITUS	40	-0.549708	-2.33368	2.61266725401448e-06	1.63967393182977e-05	9.6730330275672e-06	5128	tags=68%, list=25%, signal=51%	HLA-C/HLA-B/FASLG/IL2/HLA-F/PRF1/HLA-E/HLA-DPB1/HLA-DQB1/HLA-DRB1/IL12B/HLA-DMB/PTPRN/CD28/HLA-DRA/GAD1/CD86/HLA-DMA/HLA-DOA/IFNG/HLA-DOB/GZMB/TNF/IL1B/CD80/IL1A/LTA
KEGG_METABOLISM_OF_XENOBIOTICS_BY_CYTOCHROME_P450	KEGG_METABOLISM_OF_XENOBIOTICS_BY_CYTOCHROME_P450	56	0.565171458266746	1.95016720029076	2.95047975160514e-06	1.78995771597379e-05	1.05596117425868e-05	4816	tags=50%, list=23%, signal=38%	ADH1C/UGT2B28/GSTA1/UGT1A6/UGT2A3/MGST3/ADH6/MGST2/GSTO2/MGST1/ADH5/GSTK1/CYP2B6/GSTM4/AKR1C3/UGT2B15/UGT2B17/ADH1A/GSTA4/GSTZ1/CYP3A4/DHDH/CYP2C18/CYP3A5/AKR1C2/AKR1C1/GSTT1/GSTM3
KEGG_B_CELL_RECEPTOR_SIGNALING_PATHWAY	KEGG_B_CELL_RECEPTOR_SIGNALING_PATHWAY	74	-0.427195	-2.05088	3.4761999658807e-06	2.04086578642028e-05	1.20398097290265e-05	2177	tags=42%, list=11%, signal=38%	FCGR2B/NFATC2/NFKBIA/PPP3CC/MALT1/AKT3/CD81/NFKBIE/IFITM1/PIK3CA/PRKCB/LYN/CARD11/PTPN6/VAV1/RAC2/PIK3R5/BTK/CD79B/DAPP1/PLCG2/INPP5D/CD79A/CR2/NFATC1/PIK3CG/PIK3CD/CD19/CD22/CD72/LILRB3
KEGG_LEUKOCYTE_TRANSENDOTHELIAL_MIGRATION	KEGG_LEUKOCYTE_TRANSENDOTHELIAL_MIGRATION	112	-0.363048	-1.92958	8.44676867195605e-06	4.804099682175e-05	2.83411317282736e-05	2194	tags=35%, list=11%, signal=31%	CLDN10/ESAM/JAM3/PTK2B/ITGA4/CLDN14/CYBA/ACTN1/CXCR4/RAPGEF4/PIK3CA/PRKCB/ITK/RASSF5/NCF4/VCAM1/CLDN1/ITGB2/VAV1/RAC2/PIK3R5/PECAM1/THY1/ITGAL/ITGAM/PLCG2/CLDN2/SIPA1/NCF2/MSN/PIK3CG/PIK3CD/CDH5/GNAI2/RHOH/MMP9/CYBB/MMP2/ICAM1
KEGG_NATURAL_KILLER_CELL_MEDIATED_CYTOTOXICITY	KEGG_NATURAL_KILLER_CELL_MEDIATED_CYTOTOXICITY	125	-0.336925	-1.83928	1.23210487354058e-05	6.79524506013289e-05	4.00876226797892e-05	1983	tags=25%, list=10%, signal=23%	CSF2/NFATC2/MICB/PPP3CC/PTK2B/NCR3/PIK3CA/PRKCB/IFNG/ICAM2/LCK/PTPN6/FYN/ITGB2/VAV1/SH2D1A/RAC2/PIK3R5/ZAP70/GZMB/TNF/ITGAL/PLCG2/NFATC1/IFNAR2/CD247/FCGR3B/PIK3CG/PIK3CD/LCP2/ICAM1
KEGG_RETINOL_METABOLISM	KEGG_RETINOL_METABOLISM	47	0.567092383388982	1.91100738964618	2.54265943622967e-05	0.000136107063939353	8.0294508512516e-05	3967	tags=45%, list=19%, signal=36%	ADH1C/UGT2B28/UGT1A6/UGT2A3/ADH6/DHRS3/ADH5/RETSAT/CYP2B6/PNPLA4/ALDH1A1/UGT2B15/UGT2B17/ADH1A/DGAT1/RDH10/CYP3A4/RDH12/CYP2C18/CYP3A5/CYP2A13
KEGG_TERPENOID_BACKBONE_BIOSYNTHESIS	KEGG_TERPENOID_BACKBONE_BIOSYNTHESIS	15	0.75995538299773	2.02078904332608	5.49525597346338e-05	0.000285753310620096	0.000168576273471658	2638	tags=67%, list=13%, signal=58%	HMGCS2/HMGCR/PDSS1/ACAT1/DHDDS/GGPS1/PDSS2/ACAT2/HMGCS1/IDI1
KEGG_GLYCOSYLPHOSPHATIDYLINOSITOL_GPI_ANCHOR_BIOSYNTHESIS	KEGG_GLYCOSYLPHOSPHATIDYLINOSITOL_GPI_ANCHOR_BIOSYNTHESIS	25	0.641321613126529	1.92478530557921	0.000117565460845743	0.000578294969565549	0.000341157240576553	4978	tags=68%, list=24%, signal=52%	PIGZ/PIGV/PIGY/PIGN/PIGM/PIGC/PGAP1/PIGU/PIGP/PIGS/PIGH/PIGA/PIGG/PIGF/PIGK/PIGX/PIGT
KEGG_PPAR_SIGNALING_PATHWAY	KEGG_PPAR_SIGNALING_PATHWAY	68	0.502607873877456	1.78617786704449	0.000116021195580583	0.000578294969565549	0.000341157240576553	4466	tags=41%, list=22%, signal=32%	PCK1/SCP2/HMGCS2/PPARG/PCK2/ACSL5/FABP2/EHHADH/ACOX1/CPT2/AQP7/CPT1A/FABP1/SLC27A2/ACADM/ACOX2/DBI/PPARA/FABP5/PLIN1/ACAA1/FABP4/SORBS1/CYP27A1/CD36/APOA1/SLC27A4/RXRA
KEGG_ASTHMA	KEGG_ASTHMA	27	-0.573837	-2.22526	0.000125788629759232	0.000588833118352712	0.000347374077917736	5470	tags=67%, list=27%, signal=49%	HLA-DPA1/IL10/PRG2/RNASE3/MS4A2/FCER1G/HLA-DPB1/HLA-DQB1/HLA-DRB1/HLA-DMB/IL5/CD40LG/HLA-DRA/HLA-DMA/HLA-DOA/CD40/HLA-DOB/TNF
KEGG_BETA_ALANINE_METABOLISM	KEGG_BETA_ALANINE_METABOLISM	22	0.669453105503753	1.97131199149343	0.000126178525361295	0.000588833118352712	0.000347374077917736	2795	tags=55%, list=14%, signal=47%	EHHADH/ALDH2/ACADM/ALDH9A1/ABAT/HIBCH/ALDH3A2/ALDH7A1/HADHA/ECHS1/ALDH1B1/MLYCD
KEGG_PENTOSE_AND_GLUCURONATE_INTERCONVERSIONS	KEGG_PENTOSE_AND_GLUCURONATE_INTERCONVERSIONS	15	0.735958813818839	1.95698002879836	0.000166102856194969	0.000755767995687109	0.000445855035049654	3825	tags=80%, list=19%, signal=65%	UGP2/UGT2B28/UGT1A6/UGT2A3/CRYL1/UGDH/RPE/UGT2B15/UGT2B17/DCXR/DHDH/XYLB
KEGG_VIRAL_MYOCARDITIS	KEGG_VIRAL_MYOCARDITIS	67	-0.384962	-1.84711	0.000189787172673727	0.000842469888454106	0.000497003635756615	4193	tags=49%, list=20%, signal=39%	HLA-C/HLA-B/ACTB/CAV1/HLA-F/PRF1/HLA-E/SGCA/HLA-DPB1/MYH3/HLA-DQB1/MYH13/EIF4G1/HLA-DRB1/HLA-DMB/ABL2/CD40LG/CD28/HLA-DRA/CD86/MYH10/HLA-DMA/HLA-DOA/CD40/SGCB/FYN/ITGB2/RAC2/HLA-DOB/ITGAL/CD55/CD80/ICAM1
KEGG_MATURITY_ONSET_DIABETES_OF_THE_YOUNG	KEGG_MATURITY_ONSET_DIABETES_OF_THE_YOUNG	23	0.653483469778249	1.92809	0.000202278930000098	0.000876542030000423	0.000517104031579197	4502	tags=57%, list=22%, signal=44%	MNX1/HNF4G/NR5A2/FOXA3/HNF4A/HNF1B/NEUROD1/FOXA2/PKLR/NKX2-2/HNF1A/PAX6/HES1
KEGG_GLYCOSAMINOGLYCAN_BIOSYNTHESIS_CHONDROITIN_SULFATE	KEGG_GLYCOSAMINOGLYCAN_BIOSYNTHESIS_CHONDROITIN_SULFATE	22	-0.598319	-2.21705	0.000250144010576982	0.0010587490680235	0.000624594591893565	4253	tags=55%, list=21%, signal=43%	CHPF2/B3GAT3/CHSY3/CHSY1/CSGALNACT1/CHST12/CSGALNACT2/CHST11/DSE/CHST15/CHPF/CHST3
KEGG_STARCH_AND_SUCROSE_METABOLISM	KEGG_STARCH_AND_SUCROSE_METABOLISM	35	0.575372560370539	1.85912052718357	0.000264056507038275	0.00109223373365832	0.000644348414303924	2844	tags=43%, list=14%, signal=37%	UGP2/UGT2B28/GBA3/UGT1A6/UGT2A3/UGDH/ENPP1/PGM1/ENPP3/SI/UGT2B15/UGT2B17/TREH/PYGB/AGL
KEGG_T_CELL_RECEPTOR_SIGNALING_PATHWAY	KEGG_T_CELL_RECEPTOR_SIGNALING_PATHWAY	105	-0.322954	-1.71664	0.000295060847048764	0.00119335720361945	0.000704004828046175	2292	tags=35%, list=11%, signal=31%	MAP3K8/CD40LG/PRKCQ/CD28/CD3D/MAP3K14/CSF2/NFATC2/NFKBIA/PPP3CC/MALT1/AKT3/PAK3/NFKBIE/CD4/PIK3CA/IFNG/ITK/LCK/CARD11/PTPN6/FYN/VAV1/RASGRP1/PIK3R5/ZAP70/TNF/ICOS/CD3G/NFATC1/CTLA4/PTPRC/CD247/PIK3CG/PIK3CD/CD3E/LCP2
KEGG_TOLL_LIKE_RECEPTOR_SIGNALING_PATHWAY	KEGG_TOLL_LIKE_RECEPTOR_SIGNALING_PATHWAY	97	-0.324043	-1.68215	0.000379924503855222	0.00150317955873153	0.000886780306481297	2456	tags=31%, list=12%, signal=27%	LBP/STAT1/MAP3K8/IRF5/TRAF3/NFKBIA/IRF7/CD86/AKT3/CXCL10/TLR1/PIK3CA/CD40/CTSK/TLR8/IL6/CXCL9/SPP1/PIK3R5/TNF/CXCL11/TLR9/CCL4/TLR6/IL1B/IFNAR2/TLR2/PIK3CG/PIK3CD/CD80
KEGG_PROXIMAL_TUBULE_BICARBONATE_RECLAMATION	KEGG_PROXIMAL_TUBULE_BICARBONATE_RECLAMATION	23	0.635548389711197	1.87517662023854	0.00049882216312913	0.00193160922743621	0.00113952655406879	2290	tags=43%, list=11%, signal=39%	SLC4A4/CA2/PCK1/PCK2/MDH1/GLUD1/ATP1A1/SLC25A10/CA4/ATP1B3
KEGG_GLUTATHIONE_METABOLISM	KEGG_GLUTATHIONE_METABOLISM	47	0.5178877005553	1.74519575955792	0.000610851361554204	0.00231614474589302	0.00136637804558177	4816	tags=47%, list=23%, signal=36%	GSTA1/IDH1/MGST3/GGT6/MGST2/GSTO2/MGST1/GSTK1/GSTM4/GSR/GCLC/GSTA4/GSTZ1/GGCT/TXNDC12/GSS/OPLAH/RRM2B/SMS/ANPEP/GSTT1/GSTM3
KEGG_GLYCOLYSIS_GLUCONEOGENESIS	KEGG_GLYCOLYSIS_GLUCONEOGENESIS	60	0.47988907665002	1.67203360883935	0.000884724171061122	0.0032861183496556	0.0019386007615088	2804	tags=32%, list=14%, signal=27%	PCK1/ADH1C/PCK2/ADH6/ACSS2/PGM1/DLD/ALDH2/DLAT/GALM/ADH5/ALDH9A1/ALDH3A2/ALDH7A1/ALDH1B1/ADH1A/FBP1/PDHA1/PKLR
KEGG_TRYPTOPHAN_METABOLISM	KEGG_TRYPTOPHAN_METABOLISM	38	0.539551022895535	1.75964497681026	0.00105784694130337	0.00379132704038304	0.00223664174736305	2421	tags=45%, list=12%, signal=40%	DDC/MAOA/HADH/EHHADH/CAT/ACAT1/ALDH2/TPH1/ALDH9A1/ALDH3A2/ALDH7A1/WARS2/ACAT2/HADHA/ECHS1/ALDH1B1/AADAT
KEGG_ARGININE_AND_PROLINE_METABOLISM	KEGG_ARGININE_AND_PROLINE_METABOLISM	49	0.511171970002073	1.73525638958837	0.00107330147355543	0.00379132704038304	0.00223664174736305	3793	tags=41%, list=18%, signal=33%	MAOA/CKB/ALDH18A1/GOT1/ALDH2/OTC/DAO/ALDH9A1/ACY1/GLUD1/ALDH3A2/OAT/ALDH7A1/ALDH1B1/GOT2/AGMAT/NAGS/GATM/ASL/SMS
KEGG_ANTIGEN_PROCESSING_AND_PRESENTATION	KEGG_ANTIGEN_PROCESSING_AND_PRESENTATION	77	-0.340731	-1.67641	0.0010832362972523	0.00379132704038304	0.00223664174736305	5172	tags=42%, list=25%, signal=31%	HSP90AA1/KIR2DL5A/HLA-C/HLA-B/RFX5/IFNA4/TAP2/HLA-F/HLA-E/KIR2DL3/HSPA4/HLA-DPB1/HLA-DQB1/KIR3DL3/KIR2DS3/PSME2/TAPBP/HLA-DRB1/HLA-DMB/HSPA5/HLA-DRA/TAP1/HLA-DMA/CTSB/CD4/IFI30/HLA-DOA/HLA-DOB/CD74/CIITA/LTA/HSPA6
KEGG_AMINOACYL_TRNA_BIOSYNTHESIS	KEGG_AMINOACYL_TRNA_BIOSYNTHESIS	22	0.60913058554421	1.7936826609612	0.00219862419572203	0.00754999252115868	0.00445401525250541	4817	tags=59%, list=23%, signal=45%	IARS2/PARS2/DARS2/WARS2/RARS2/HARS2/PSTK/NARS2/MARS2/TARS2/MTFMT/YARS2/SEPSECS
KEGG_FOCAL_ADHESION	KEGG_FOCAL_ADHESION	194	-0.243334	-1.39454	0.00291834679006478	0.00983590955169983	0.00580256086913466	3494	tags=31%, list=17%, signal=26%	ITGB7/PRKCG/COL6A6/PIK3R3/THBS3/COL3A1/LAMA4/ITGA8/COL5A1/LAMC2/ITGAV/RELN/PIP5K1C/CAV2/ACTN2/SHC4/MYL9/FLNC/PGF/COL4A4/PARVB/AKT3/PAK3/ITGA4/COL6A2/FLNA/ACTN1/LAMB2/VEGFC/COL4A1/PIK3CA/PRKCB/COL1A2/TLN1/COL1A1/ITGA10/PDGFRB/COL6A1/FYN/ITGA2/COL5A3/COL6A3/THBS2/SPP1/HGF/VAV1/PARVG/RAC2/PIK3R5/KDR/COL4A2/TNC/COL5A2/ITGA5/BIRC3/LAMC3/VWF/LAMA5/PIK3CG/PIK3CD/ZYX
KEGG_HISTIDINE_METABOLISM	KEGG_HISTIDINE_METABOLISM	27	0.567939431825151	1.73322506071952	0.00312428090045003	0.0103385295251256	0.00609907467647662	3499	tags=41%, list=17%, signal=34%	DDC/MAOA/HNMT/ALDH2/ALDH9A1/ALDH3A2/ALDH7A1/LCMT1/ALDH1B1/ACY3/ASPA
KEGG_PORPHYRIN_AND_CHLOROPHYLL_METABOLISM	KEGG_PORPHYRIN_AND_CHLOROPHYLL_METABOLISM	27	0.564025453268599	1.72128046708648	0.0036715911870916	0.0119326713580477	0.00703951693765683	4951	tags=56%, list=24%, signal=42%	UGT2B28/UGT1A6/UGT2A3/COX10/ALAD/COX15/BLVRB/UGT2B15/UGT2B17/HCCS/FECH/CPOX/MMAB/HMOX2/HMBS
KEGG_STEROID_HORMONE_BIOSYNTHESIS	KEGG_STEROID_HORMONE_BIOSYNTHESIS	43	0.480024597267252	1.5831304623578	0.00495951564467672	0.0158356464444064	0.00934202392903094	4915	tags=44%, list=24%, signal=34%	UGT2B28/UGT1A6/UGT2A3/HSD17B2/SRD5A1/HSD11B2/AKR1C3/UGT2B15/UGT2B17/HSD17B6/SULT1E1/COMT/CYP3A4/HSD17B12/HSD3B2/CYP3A5/AKR1C2/AKR1C1/HSD17B8
KEGG_INSULIN_SIGNALING_PATHWAY	KEGG_INSULIN_SIGNALING_PATHWAY	135	0.383911879897866	1.48187103172041	0.00578258368440842	0.0181453488027988	0.0107046013758559	6415	tags=47%, list=31%, signal=32%	PCK1/PPARGC1A/PRKACB/PTPRF/PCK2/MAPK9/PRKAR2A/SOS2/KRAS/MAPK3/PRKCI/PHKB/PPP1CC/PIK3CB/PPP1CB/MAPK1/BAD/GSK3B/CBLC/PRKAG2/NRAS/FBP1/PRKAB2/CALM2/CRK/CRKL/PRKAB1/PYGB/PKLR/PRKAA1/PIK3R2/AKT1/SORBS1/PIK3R1/MAPK8/PDE3B/INSR/RHEB/PDE3A/PRKAA2/CALM1/PPP1R3D/SOCS2/EIF4E/PPP1R3A/CALML3/PPP1R3B/EIF4E2/EIF4EBP1/PPP1R3C/IRS2/PRKAG1/RPS6/PDPK1/GYS2/CALM3/MAP2K2/INPP5K/PRKCZ/MAP2K1/ACACB/PYGL/RHOQ
KEGG_VASOPRESSIN_REGULATED_WATER_REABSORPTION	KEGG_VASOPRESSIN_REGULATED_WATER_REABSORPTION	44	0.469438099009188	1.55231563766984	0.00602705376298633	0.0185919285570087	0.0109680550191723	5095	tags=41%, list=25%, signal=31%	PRKACB/CREB3L4/RAB5B/ADCY9/ADCY6/DYNLL1/DYNC1I2/NSF/DYNC2LI1/RAB5C/RAB11A/RAB5A/DCTN6/DCTN4/CREB3L1/DCTN2/DYNC1LI2/AQP4
KEGG_NUCLEOTIDE_EXCISION_REPAIR	KEGG_NUCLEOTIDE_EXCISION_REPAIR	44	0.467593148379091	1.5462148424428	0.00655496188338968	0.0198833843796154	0.0117299317913289	7688	tags=61%, list=37%, signal=39%	GTF2H3/ERCC6/ERCC8/GTF2H5/CUL4A/RFC5/CDK7/RAD23B/RPA3/PCNA/POLE3/CUL4B/POLE2/CETN2/MNAT1/CCNH/POLE4/GTF2H1/RFC3/POLD4/DDB1/RBX1/RFC2/RPA1/ERCC1/RFC1/POLE
KEGG_DRUG_METABOLISM_OTHER_ENZYMES	KEGG_DRUG_METABOLISM_OTHER_ENZYMES	38	0.497090436804777	1.62116769874663	0.00700316378534289	0.0208946853923345	0.0123265350492662	4485	tags=39%, list=22%, signal=31%	NAT2/UGT2B28/UGT1A6/UGT2A3/NAT1/TPMT/UCK2/CES2/UGT2B15/UGT2B17/HPRT1/CYP3A4/CYP3A5/CYP2A13/UMPS
KEGG_PANTOTHENATE_AND_COA_BIOSYNTHESIS	KEGG_PANTOTHENATE_AND_COA_BIOSYNTHESIS	16	0.610373619172206	1.65992295969769	0.00980744316864897	0.0283326135983193	0.0167144394854168	1315	tags=38%, list=6%, signal=35%	PANK1/PANK3/ENPP1/ENPP3/PPCS/BCAT2
KEGG_GLYCOSPHINGOLIPID_BIOSYNTHESIS_LACTO_AND_NEOLACTO_SERIES	KEGG_GLYCOSPHINGOLIPID_BIOSYNTHESIS_LACTO_AND_NEOLACTO_SERIES	25	0.527834467783749	1.5841786812944	0.00979358791293991	0.0283326135983193	0.0167144394854168	5327	tags=52%, list=26%, signal=39%	B4GALT4/FUT6/B3GNT5/B3GNT3/GCNT2/B3GALT2/B3GNT2/FUT4/FUT3/ST3GAL4/FUT2/B3GALT1/ST3GAL3
KEGG_GLYOXYLATE_AND_DICARBOXYLATE_METABOLISM	KEGG_GLYOXYLATE_AND_DICARBOXYLATE_METABOLISM	16	0.60772142894721	1.65271027666279	0.0108162996487806	0.0299608680258058	0.0176750060071266	5210	tags=56%, list=25%, signal=42%	MDH1/MDH2/MTHFD2L/CS/ACO2/GLYCTK/ACO1/HYI/GRHPR
KEGG_NOD_LIKE_RECEPTOR_SIGNALING_PATHWAY	KEGG_NOD_LIKE_RECEPTOR_SIGNALING_PATHWAY	60	-0.313372	-1.47784	0.0107224024764844	0.0299608680258058	0.0176750060071266	4494	tags=45%, list=22%, signal=35%	CASP1/IKBKG/IKBKB/MAPK11/TNFAIP3/NOD1/CARD8/MAPK12/MEFV/CCL2/NLRP3/RIPK2/HSP90B1/CARD6/NFKBIA/TRIP6/CARD9/CXCL2/NLRC4/NOD2/IL6/TNF/NLRP1/BIRC3/PSTPIP1/IL1B/CXCL1
KEGG_PURINE_METABOLISM	KEGG_PURINE_METABOLISM	144	0.375445550568256	1.44710345169565	0.0108649301632043	0.0299608680258058	0.0176750060071266	5962	tags=40%, list=29%, signal=29%	GUCY2C/PAPSS2/ENTPD5/PDE8A/ENPP1/CANT1/NUDT9/ENPP3/POLR2H/PDE6A/ADCY9/NME6/ADCY6/FHIT/PRPS2/PDE5A/PRIM2/GDA/POLR1D/PKLR/DGUOK/NT5E/PDE11A/HPRT1/PAICS/PDE3B/POLR2J/POLR3B/PDE3A/GART/RRM2B/PDE6D/POLE3/PDE9A/POLE2/ENTPD2/DCK/AK1/ENTPD6/PDE4D/NT5C2/POLR2I/NME7/POLE4/GUCY2F/NT5C/AK2/POLR3GL/GMPR2/POLR3A/ADCY2/PRPS1L1/IMPDH2/POLR2K/AMPD1/ADCY8/POLD4/APRT
KEGG_NITROGEN_METABOLISM	KEGG_NITROGEN_METABOLISM	23	0.550027230182152	1.62284763714187	0.0123885181180642	0.0336523924998163	0.019852770589828	2219	tags=35%, list=11%, signal=31%	CA1/CA2/CA7/CTH/GLUD1/CA12/AMT/CA4
KEGG_GLYCOSPHINGOLIPID_BIOSYNTHESIS_GLOBO_SERIES	KEGG_GLYCOSPHINGOLIPID_BIOSYNTHESIS_GLOBO_SERIES	14	-0.534232	-1.7379	0.0210484376579105	0.0563355243197016	0.0332343752493323	4257	tags=57%, list=21%, signal=45%	B3GALNT1/ST3GAL2/FUT1/A4GALT/ST8SIA1/GLA/GBGT1/ST3GAL1
KEGG_SULFUR_METABOLISM	KEGG_SULFUR_METABOLISM	11	0.663824068842652	1.6804636949363	0.0221859627919026	0.0585194960598012	0.0345227796304206	2406	tags=55%, list=12%, signal=48%	PAPSS2/BPNT1/SULT1A2/SULT1A1/SUOX/SULT1E1
KEGG_INOSITOL_PHOSPHATE_METABOLISM	KEGG_INOSITOL_PHOSPHATE_METABOLISM	54	0.434950911974289	1.49201696246214	0.0245709065343015	0.0638843569891839	0.0376877062631391	2181	tags=30%, list=11%, signal=27%	PIP5K1B/OCRL/ALDH6A1/IMPA2/PLCE1/PLCB4/MINPP1/PLCD3/PLCD1/INPP5J/IMPA1/ITPKA/PIK3CB/PIP4K2C/IPMK/INPP5A
KEGG_TIGHT_JUNCTION	KEGG_TIGHT_JUNCTION	127	0.362087336710659	1.39019778921917	0.0262329485834208	0.0672450231293321	0.0396702854782642	3774	tags=29%, list=18%, signal=24%	OCLN/MAGI3/CLDN8/CLDN23/MPP5/RRAS2/PPP2R2A/PPP2CB/CLDN7/KRAS/PRKCI/TJP2/MAGI1/YES1/CASK/CGN/LLGL2/PPP2R1B/PARD6B/TJP3/IGSF5/TJP1/MYL12A/CDC42/NRAS/EPB41L1/F11R/CLDN4/VAPA/CSNK2A1/AKT1/CRB3/MYL5/CTTN/PRKCE/PARD3/EPB41L3
KEGG_ERBB_SIGNALING_PATHWAY	KEGG_ERBB_SIGNALING_PATHWAY	85	0.389952679200983	1.42284933027441	0.0270562770562771	0.0683922558922559	0.040347079820764	3251	tags=33%, list=16%, signal=28%	CAMK2D/GAB1/PAK1/BTC/MAPK9/SOS2/ERBB3/KRAS/PAK4/MAPK3/TGFA/PIK3CB/CAMK2G/MAPK1/BAD/GSK3B/CBLC/NCK2/NRAS/ERBB2/CRK/CRKL/MAP2K4/PIK3R2/AKT1/PTK2/PIK3R1/MAPK8
KEGG_TYROSINE_METABOLISM	KEGG_TYROSINE_METABOLISM	40	0.455860980218959	1.49444693735909	0.0282231986750536	0.0703646871076678	0.0415106887506195	5562	tags=42%, list=27%, signal=31%	DDC/ADH1C/MAOA/ADH6/GOT1/ADH5/LCMT1/ADH1A/GOT2/GSTZ1/COMT/DBH/FAH/HGD/LCMT2/PNMT/ADH1B
KEGG_OOCYTE_MEIOSIS	KEGG_OOCYTE_MEIOSIS	109	0.366731411826696	1.38309841252515	0.0328738069989396	0.0808517955919865	0.047697415560339	6351	tags=40%, list=31%, signal=28%	CHP2/CAMK2D/RPS6KA6/PRKACB/PPP2R5A/PPP2CB/MAPK3/PPP2R5E/ADCY9/ADCY6/PPP1CC/CAMK2G/PPP2R1B/PPP1CB/MAPK1/SLK/YWHAE/CALM2/CCNE2/CDC23/YWHAH/CALM1/RPS6KA1/MAD2L1/ANAPC13/CALML3/ANAPC10/YWHAZ/PPP3R1/PPP2R1A/YWHAQ/IGF1R/CDK1/ANAPC11/ADCY2/FBXW11/CDC25C/CALM3/ADCY8/PPP2CA/RPS6KA3/MAP2K1/RBX1/YWHAB
KEGG_ENDOCYTOSIS	KEGG_ENDOCYTOSIS	174	0.335288867534844	1.3092219946468	0.034020618556701	0.0825567010309278	0.0487032013022246	5016	tags=34%, list=24%, signal=26%	RAB4A/NEDD4L/PIP5K1B/RAB11FIP1/CHMP4C/CHMP4B/CHMP5/PSD3/VTA1/ASAP2/FGFR3/SMAP1/AGAP1/RAB5B/PLD1/ERBB3/STAM2/WWP1/PRKCI/VPS4B/CHMP2B/PDCD6IP/EPN3/TSG101/STAMBP/VPS25/IQSEC2/PARD6B/SH3GL2/ASAP3/VPS36/CBLC/CDC42/HSPA2/FGFR2/ARF6/SH3KBP1/RAB5C/USP8/CHMP1B/VPS37B/CLTC/RAB11A/PARD3/RAB5A/VPS28/ARRB1/FGFR4/VPS4A/STAM/CLTA/RAB22A/DNAJC6/CHMP2A/RAB11FIP4/EPN1/EGF/PIP5K1A/SMURF1/IGF1R
KEGG_GLYCINE_SERINE_AND_THREONINE_METABOLISM	KEGG_GLYCINE_SERINE_AND_THREONINE_METABOLISM	31	0.469526321418394	1.47590519348921	0.036144578313253	0.0865567533291059	0.0510629776724627	6348	tags=52%, list=31%, signal=36%	MAOA/CHDH/CTH/DLD/DAO/SHMT1/PSPH/AMT/GATM/AGXT/GLYCTK/GCAT/BHMT/ALAS1/PIPOX/CBS
KEGG_LYSINE_DEGRADATION	KEGG_LYSINE_DEGRADATION	39	0.442681821267251	1.45134978580544	0.0366863905325444	0.0867132867132867	0.0511553224103831	6357	tags=56%, list=31%, signal=39%	HADH/EHHADH/TMLHE/ACAT1/ALDH2/ALDH9A1/ALDH3A2/ALDH7A1/ACAT2/HADHA/ECHS1/ALDH1B1/AADAT/PLOD2/ASH1L/SETMAR/SUV39H2/OGDHL/AASDHPPT/AASDH/PIPOX/DLST
KEGG_SNARE_INTERACTIONS_IN_VESICULAR_TRANSPORT	KEGG_SNARE_INTERACTIONS_IN_VESICULAR_TRANSPORT	38	0.448061827840803	1.4612700397255	0.0378698224852071	0.0883629191321499	0.0521285005869248	5912	tags=42%, list=29%, signal=30%	STX19/STX3/STX12/VAMP8/VTI1B/VTI1A/VAMP7/SNAP23/VAMP3/BET1/STX7/STX6/STX8/SNAP29/BNIP1/STX10
KEGG_GNRH_SIGNALING_PATHWAY	KEGG_GNRH_SIGNALING_PATHWAY	97	0.366052218590427	1.35820504938171	0.0451127819548872	0.103930712858095	0.0613125084530113	2685	tags=24%, list=13%, signal=21%	CAMK2D/PRKACB/PLA2G12A/PLCB4/PLA2G10/MAPK13/MAPK9/CACNA1D/MAP2K6/GNA11/GNAQ/PLD1/SOS2/KRAS/MAPK3/ADCY9/ADCY6/CAMK2G/MAPK1/CDC42/NRAS/CALM2/MAP2K4
KEGG_SELENOAMINO_ACID_METABOLISM	KEGG_SELENOAMINO_ACID_METABOLISM	24	0.499776386767768	1.48176978908971	0.0470139771283355	0.106956797966963	0.0630977061459239	4280	tags=42%, list=21%, signal=33%	PAPSS2/AHCYL2/GGT6/SEPHS2/CTH/AHCY/LCMT1/MAT2B/AHCYL1/MARS2

## Sheet: OVOL1.kegg_gsea
ID	Description	setSize	enrichmentScore	NES	pvalue	p.adjust	qvalue	rank	leading_edge	core_enrichment
KEGG_HEMATOPOIETIC_CELL_LINEAGE	KEGG_HEMATOPOIETIC_CELL_LINEAGE	84	-0.667343	-3.55418	1e-10	1.8e-09	9.89473684210526e-10	2644	tags=58%, list=13%, signal=51%	FLT3LG/HLA-DRB1/GP5/IL5/CD1E/FCGR1A/IL3RA/CD7/CD1B/CD3D/CSF2RA/ITGA2/CD1C/CD2/CD44/CD4/IL7R/GP1BA/CD55/IL5RA/CD34/HLA-DRA/IL6/CSF1R/IL1R1/CSF3/ITGA5/CR1/ITGA4/FLT3/CD38/MS4A1/CD3G/CSF1/ITGAM/CD1A/CD3E/CR2/CD22/CD19/TNF/IL1B/IL11/MME/CSF3R/IL1A/CD5/IL2RA/CD37
KEGG_ALLOGRAFT_REJECTION	KEGG_ALLOGRAFT_REJECTION	34	-0.720947	-3.06043	1e-10	1.8e-09	9.89473684210526e-10	3627	tags=65%, list=18%, signal=53%	IL10/PRF1/HLA-DPA1/HLA-E/HLA-DPB1/CD40LG/IL12B/HLA-DRB1/IL5/HLA-DMB/HLA-DQB1/CD28/CD86/CD40/HLA-DOA/HLA-DMA/HLA-DRA/GZMB/IFNG/HLA-DOB/TNF/CD80
KEGG_LEISHMANIA_INFECTION	KEGG_LEISHMANIA_INFECTION	67	-0.5841	-2.97508	1e-10	1.8e-09	9.89473684210526e-10	2726	tags=55%, list=13%, signal=48%	HLA-DPB1/IL12B/HLA-DRB1/JAK1/HLA-DMB/FOS/FCGR1A/HLA-DQB1/STAT1/NFKBIA/PTPN6/NOS2/HLA-DOA/NCF4/HLA-DMA/TGFB3/FCGR2A/PRKCB/JAK2/HLA-DRA/IFNG/ITGB2/C3/CYBA/CR1/HLA-DOB/ITGA4/NCF2/ITGAM/PTGS2/TGFB1/FCGR3B/TLR2/TNF/IL1B/IL1A/FCGR2C
KEGG_CELL_ADHESION_MOLECULES_CAMS	KEGG_CELL_ADHESION_MOLECULES_CAMS	126	-0.462424	-2.56965	1e-10	1.8e-09	9.89473684210526e-10	3012	tags=46%, list=15%, signal=40%	ITGA8/CDH2/SDC2/HLA-DPB1/CD40LG/CLDN14/HLA-DRB1/ICAM3/CLDN10/HLA-DMB/ITGAV/HLA-DQB1/CNTNAP1/VCAN/ESAM/JAM3/CD28/CD2/CD86/JAM2/CD40/HLA-DOA/HLA-DMA/PTPRM/ICAM2/CD6/CD4/MADCAM1/PDCD1LG2/CLDN1/SELPLG/ITGAL/CD274/CD34/HLA-DRA/VCAM1/SELE/CLDN2/PECAM1/ITGB2/SPN/ICOS/CADM1/HLA-DOB/CD226/NRCAM/ITGA4/ITGAM/NLGN2/SELP/PTPRC/CTLA4/CD22/CDH3/SELL/CD80/CDH5/ICAM1
KEGG_OXIDATIVE_PHOSPHORYLATION	KEGG_OXIDATIVE_PHOSPHORYLATION	99	0.672801404475131	2.43599553695805	1e-10	1.8e-09	9.89473684210526e-10	4553	tags=69%, list=22%, signal=54%	COX5A/COX6C/COX5B/UQCRC2/PPA2/COX6A1/COX7C/COX10/COX6B1/UQCRFS1/COX7B/COX4I1/UQCRQ/NDUFA2/CYC1/NDUFA1/UQCR10/COX8A/COX7A2/NDUFS3/NDUFB1/NDUFA8/NDUFS2/NDUFC1/NDUFA6/SDHD/NDUFB2/NDUFB9/NDUFAB1/UQCR11/COX15/UQCRC1/UQCRH/SDHB/NDUFA9/NDUFA5/NDUFB3/ATP6V1D/NDUFB10/NDUFS1/NDUFS4/NDUFB8/UQCRB/NDUFS6/SDHA/NDUFB5/ATP6V0D1/NDUFC2/NDUFB7/NDUFV1/NDUFS8/COX11/NDUFB4/NDUFS7/SDHC/NDUFB6/COX7A2L/COX6B2/ATP6V0D2/N…
KEGG_PARKINSONS_DISEASE	KEGG_PARKINSONS_DISEASE	96	0.672793306007069	2.42457848474391	1e-10	1.8e-09	9.89473684210526e-10	3935	tags=68%, list=19%, signal=55%	COX5A/COX6C/COX5B/UQCRC2/COX6A1/COX7C/COX6B1/UQCRFS1/COX7B/COX4I1/UQCRQ/NDUFA2/SLC25A5/CYC1/NDUFA1/UQCR10/CYCS/COX8A/COX7A2/NDUFS3/NDUFB1/NDUFA8/NDUFS2/NDUFC1/NDUFA6/SDHD/NDUFB2/NDUFB9/NDUFAB1/UQCR11/SLC25A4/UQCRC1/UQCRH/SDHB/NDUFA9/NDUFA5/NDUFB3/NDUFB10/NDUFS1/NDUFS4/NDUFB8/UQCRB/NDUFS6/SDHA/VDAC1/NDUFB5/NDUFC2/NDUFB7/NDUFV1/UBB/NDUFS8/VDAC3/SLC25A6/NDUFB4/NDUFS7/SDHC/NDUFB6/COX7A2L/COX6B2/PINK1…
KEGG_FATTY_ACID_METABOLISM	KEGG_FATTY_ACID_METABOLISM	39	0.737242432740763	2.37281789861118	1e-10	1.8e-09	9.89473684210526e-10	1869	tags=62%, list=9%, signal=56%	ADH1C/CPT2/ACOX1/ADH6/ACADS/HADH/ACAA2/CPT1A/ACSL5/EHHADH/ACAT1/HADHB/ALDH2/ECHS1/ACAA1/HADHA/ALDH3A2/ADH5/ALDH9A1/ACAT2/ALDH7A1/ADH1A/ACADSB/ALDH1B1
KEGG_PEROXISOME	KEGG_PEROXISOME	76	0.632119834748205	2.22135698052765	1e-10	1.8e-09	9.89473684210526e-10	3781	tags=59%, list=18%, signal=49%	PXMP2/PHYH/ABCD3/ACOX1/PEX11A/ACSL5/EPHX2/FAR2/EHHADH/HMGCL/NUDT12/SLC27A2/PEX26/DECR2/SCP2/ECH1/GSTK1/DAO/ACOT8/ACOX2/PEX11G/ACAA1/PEX7/AMACR/IDH1/CRAT/PEX13/NUDT19/PRDX5/MLYCD/PEX19/AGXT/FAR1/PEX10/CROT/MVK/PECR/PXMP4/CAT/AGPS/PEX11B/PEX1/HSD17B4/PEX16/PEX2
KEGG_HUNTINGTONS_DISEASE	KEGG_HUNTINGTONS_DISEASE	155	0.569479862573316	2.14268864261588	1e-10	1.8e-09	9.89473684210526e-10	4722	tags=57%, list=23%, signal=44%	PPARGC1A/COX5A/COX6C/PPARG/COX5B/GNAQ/UQCRC2/COX6A1/COX7C/PLCB4/COX6B1/UQCRFS1/COX7B/COX4I1/UQCRQ/NDUFA2/POLR2H/SLC25A5/CYC1/NDUFA1/UQCR10/CYCS/COX8A/COX7A2/NDUFS3/NDUFB1/NDUFA8/NDUFS2/NDUFC1/NDUFA6/SDHD/NDUFB2/NDUFB9/NDUFAB1/UQCR11/SLC25A4/UQCRC1/UQCRH/SDHB/NDUFA9/NDUFA5/NDUFB3/CREB3L4/DNAL4/NDUFB10/NDUFS1/PLCB3/HDAC1/NDUFS4/NDUFB8/UQCRB/NDUFS6/SDHA/VDAC1/NDUFB5/CLTC/NDUFC2/NDUFB7/NDUFV1/NDUFS8/…
KEGG_ALZHEIMERS_DISEASE	KEGG_ALZHEIMERS_DISEASE	142	0.561373420474333	2.10292323517438	1e-10	1.8e-09	9.89473684210526e-10	4553	tags=56%, list=22%, signal=44%	CHP2/COX5A/COX6C/COX5B/MAPK3/GNAQ/UQCRC2/CACNA1D/COX6A1/COX7C/PLCB4/COX6B1/UQCRFS1/COX7B/COX4I1/UQCRQ/NDUFA2/CYC1/NDUFA1/UQCR10/CYCS/COX8A/COX7A2/NDUFS3/PSEN1/NDUFB1/NDUFA8/NDUFS2/CAPN2/NDUFC1/CASP7/NDUFA6/SDHD/NDUFB2/NDUFB9/NDUFAB1/BAD/UQCR11/UQCRC1/UQCRH/SDHB/NDUFA9/NDUFA5/NDUFB3/NDUFB10/NDUFS1/PLCB3/NDUFS4/NDUFB8/UQCRB/NDUFS6/SDHA/NDUFB5/NDUFC2/NDUFB7/NDUFV1/CALML3/NDUFS8/APH1A/NDUFB4/MAPK1/ND…
KEGG_SYSTEMIC_LUPUS_ERYTHEMATOSUS	KEGG_SYSTEMIC_LUPUS_ERYTHEMATOSUS	51	-0.609661	-2.87506	1.42251597551474e-10	2.32775341447867e-09	1.27958374830991e-09	2726	tags=53%, list=13%, signal=46%	HLA-DPB1/CD40LG/HLA-DRB1/HLA-DMB/FCGR1A/C8B/HLA-DQB1/ACTN2/CD28/CD86/CD40/HLA-DOA/HLA-DMA/FCGR2B/ACTN1/C2/FCGR2A/HLA-DRA/IFNG/C3/HLA-DOB/C1R/C1S/FCGR3B/TNF/CD80/FCGR2C
KEGG_GRAFT_VERSUS_HOST_DISEASE	KEGG_GRAFT_VERSUS_HOST_DISEASE	36	-0.706478	-3.01735	2.31525861941003e-10	3.47288792911504e-09	1.90907289670651e-09	3606	tags=58%, list=17%, signal=48%	PRF1/HLA-DPA1/HLA-E/KIR2DL3/HLA-DPB1/HLA-DRB1/HLA-DMB/HLA-DQB1/CD28/CD86/HLA-DOA/HLA-DMA/HLA-DRA/GZMB/IL6/IFNG/HLA-DOB/TNF/IL1B/IL1A/CD80
KEGG_CITRATE_CYCLE_TCA_CYCLE	KEGG_CITRATE_CYCLE_TCA_CYCLE	30	0.768789814746422	2.36667098823282	3.52850055432097e-10	4.53664356984125e-09	2.4938274594449e-09	4385	tags=90%, list=21%, signal=71%	SUCLG2/PCK2/SUCLG1/PCK1/IDH3A/FH/ACO2/PDHA1/DLAT/MDH2/IDH1/SDHD/MDH1/SDHB/SUCLA2/CS/DLD/PC/IDH3B/SDHA/OGDHL/SDHC/DLST/IDH3G/ACO1/PDHB/OGDH
KEGG_VALINE_LEUCINE_AND_ISOLEUCINE_DEGRADATION	KEGG_VALINE_LEUCINE_AND_ISOLEUCINE_DEGRADATION	43	0.703835303821013	2.29446532479054	3.34619409018839e-10	4.53664356984125e-09	2.4938274594449e-09	2489	tags=70%, list=12%, signal=61%	ACADS/HADH/ACAA2/EHHADH/HMGCL/HMGCS2/ACAT1/HADHB/ALDH2/ALDH6A1/HIBCH/ECHS1/AUH/ACAA1/HADHA/BCAT2/ABAT/ALDH3A2/ALDH9A1/ACAT2/DLD/ALDH7A1/ACADSB/ALDH1B1/PCCB/BCKDHB/HMGCS1/MCCC2/ACADM/IVD
KEGG_BUTANOATE_METABOLISM	KEGG_BUTANOATE_METABOLISM	32	0.745621213728595	2.31929806999118	1.97769436248895e-09	2.37323323498674e-08	1.30458435139622e-08	2179	tags=69%, list=11%, signal=62%	BDH1/ACADS/HADH/EHHADH/HMGCL/HMGCS2/ACAT1/ALDH2/ACSM3/ECHS1/PDHA1/AKR1B10/HADHA/ABAT/ALDH3A2/ALDH9A1/ACAT2/ALDH7A1/ALDH1B1/AACS/HMGCS1/ALDH5A1
KEGG_INTESTINAL_IMMUNE_NETWORK_FOR_IGA_PRODUCTION	KEGG_INTESTINAL_IMMUNE_NETWORK_FOR_IGA_PRODUCTION	45	-0.60721	-2.80913	2.94593250495634e-09	3.31417406807588e-08	1.82182668069668e-08	4139	tags=69%, list=20%, signal=55%	IL2/MAP3K14/ITGB7/IL10/HLA-DPA1/TNFRSF13B/CCL25/HLA-DPB1/CD40LG/HLA-DRB1/IL5/HLA-DMB/HLA-DQB1/CD28/CD86/CD40/HLA-DOA/HLA-DMA/TNFRSF13C/MADCAM1/CXCR4/IL15RA/HLA-DRA/IL6/TNFSF13B/ICOS/HLA-DOB/ITGA4/TGFB1/AICDA/CD80
KEGG_ECM_RECEPTOR_INTERACTION	KEGG_ECM_RECEPTOR_INTERACTION	83	-0.45807	-2.41655	4.13792422913357e-09	4.38133153672966e-08	2.4084512541087e-08	3012	tags=45%, list=15%, signal=38%	ITGA8/LAMA4/SDC2/RELN/COL6A6/LAMC1/COL2A1/COL6A2/LAMB2/LAMC3/GP5/COL5A1/ITGAV/SV2B/CD47/COL3A1/COL4A4/COL5A3/LAMA5/ITGA2/ITGA10/COL6A1/COL1A1/CD44/GP1BA/COL4A2/COL4A1/VWF/COL1A2/THBS2/COL6A3/ITGA5/SV2A/ITGA4/TNC/COL5A2/SPP1
KEGG_TYPE_I_DIABETES_MELLITUS	KEGG_TYPE_I_DIABETES_MELLITUS	40	-0.62285	-2.7704	4.66304276800142e-09	4.66304276800142e-08	2.56331005960312e-08	3606	tags=57%, list=17%, signal=48%	PRF1/HLA-DPA1/HLA-E/GAD1/HLA-DPB1/IL12B/HLA-DRB1/HLA-DMB/HLA-DQB1/PTPRN/CD28/CD86/HLA-DOA/HLA-DMA/HLA-DRA/GZMB/IFNG/HLA-DOB/TNF/IL1B/IL1A/CD80/LTA
KEGG_PROPANOATE_METABOLISM	KEGG_PROPANOATE_METABOLISM	31	0.72330692771023	2.23111153176517	1.36678313697384e-08	1.29484718239627e-07	7.117873400307e-08	2430	tags=65%, list=12%, signal=57%	SUCLG2/ACSS2/SUCLG1/EHHADH/ACAT1/ALDH2/ALDH6A1/HIBCH/ECHS1/HADHA/MLYCD/ABAT/ALDH3A2/ALDH9A1/SUCLA2/ACAT2/ALDH7A1/ALDH1B1/PCCB/ACADM
KEGG_AUTOIMMUNE_THYROID_DISEASE	KEGG_AUTOIMMUNE_THYROID_DISEASE	47	-0.570976	-2.65489	2.25583965910292e-08	2.03025569319263e-07	1.11604698924039e-07	3627	tags=49%, list=18%, signal=40%	IL10/PRF1/HLA-DPA1/IFNA4/HLA-E/HLA-DPB1/CD40LG/HLA-DRB1/TG/IL5/HLA-DMB/HLA-DQB1/TSHR/CD28/CD86/CD40/HLA-DOA/HLA-DMA/HLA-DRA/GZMB/HLA-DOB/CTLA4/CD80
KEGG_DRUG_METABOLISM_CYTOCHROME_P450	KEGG_DRUG_METABOLISM_CYTOCHROME_P450	58	0.604586043982464	2.05434589164816	1.13072762668132e-07	9.34346090843074e-07	5.13617149352333e-07	2601	tags=43%, list=13%, signal=38%	MAOA/ADH1C/ADH6/FMO4/UGT1A6/UGT2B28/FMO5/GSTO2/MGST2/GSTK1/GSTA1/UGT2A3/CYP2B6/MGST3/MGST1/CYP3A5/ADH5/ADH1A/CYP3A4/CYP2A13/GSTZ1/GSTM4/UGT2B17/CYP2C18/UGT2B15
KEGG_METABOLISM_OF_XENOBIOTICS_BY_CYTOCHROME_P450	KEGG_METABOLISM_OF_XENOBIOTICS_BY_CYTOCHROME_P450	56	0.59838837389161	2.02544250097595	1.14197855547487e-07	9.34346090843074e-07	5.13617149352333e-07	5409	tags=59%, list=26%, signal=44%	ADH1C/ADH6/UGT1A6/UGT2B28/GSTO2/MGST2/GSTK1/GSTA1/UGT2A3/CYP2B6/MGST3/MGST1/AKR1C3/CYP3A5/ADH5/ADH1A/CYP3A4/GSTZ1/GSTM4/UGT2B17/CYP2C18/DHDH/UGT2B15/EPHX1/ALDH3A1/AKR1C2/GSTA4/CYP3A43/GSTT1/AKR1C1/CYP2C9/CYP2C8/CYP3A7
KEGG_CARDIAC_MUSCLE_CONTRACTION	KEGG_CARDIAC_MUSCLE_CONTRACTION	72	0.572813259218924	2.00110412041064	1.27431703360204e-07	9.97291591514639e-07	5.48218769604538e-07	3163	tags=43%, list=15%, signal=37%	COX5A/COX6C/COX5B/UQCRC2/CACNA1D/COX6A1/COX7C/COX6B1/UQCRFS1/COX7B/COX4I1/UQCRQ/CYC1/UQCR10/TPM1/COX8A/COX7A2/ATP1B3/UQCR11/UQCRC1/UQCRH/ATP1A1/UQCRB/SLC9A1/CACNA2D4/ATP1B1/CACNB3/CACNA2D2/CACNB1/COX7A2L/COX6B2
KEGG_PRIMARY_IMMUNODEFICIENCY	KEGG_PRIMARY_IMMUNODEFICIENCY	35	-0.620615	-2.63889	1.36828566230785e-07	1.02621424673089e-06	5.64117773056745e-07	2875	tags=60%, list=14%, signal=52%	RFX5/BLNK/CD40LG/TAP1/CD3D/ZAP70/ADA/LCK/CD40/TNFRSF13C/CD4/IL7R/BTK/ICOS/CD79A/CD3E/PTPRC/CIITA/AICDA/CD19/JAK3
KEGG_PYRUVATE_METABOLISM	KEGG_PYRUVATE_METABOLISM	39	0.65664227136242	2.11340593715028	2.85371810826589e-07	2.05467703795144e-06	1.12947158811366e-06	4094	tags=64%, list=20%, signal=51%	PCK2/ACSS2/LDHD/PCK1/ACAT1/ALDH2/PDHA1/DLAT/MDH2/PKLR/ME2/ME3/MDH1/ALDH3A2/ALDH9A1/ACAT2/DLD/ALDH7A1/PC/ALDH1B1/HAGH/ACYP1/GLO1/PDHB/ACACB
KEGG_ASTHMA	KEGG_ASTHMA	27	-0.671766	-2.68807	3.13759108687125e-07	2.17217844475702e-06	1.19406300472023e-06	3627	tags=63%, list=18%, signal=52%	IL10/HLA-DPA1/CCL11/HLA-DPB1/CD40LG/HLA-DRB1/IL5/HLA-DMB/HLA-DQB1/FCER1G/MS4A2/CD40/HLA-DOA/HLA-DMA/HLA-DRA/HLA-DOB/TNF
KEGG_ASCORBATE_AND_ALDARATE_METABOLISM	KEGG_ASCORBATE_AND_ALDARATE_METABOLISM	13	0.847705703922737	2.2020991466879	4.81625553803039e-07	3.2108370253536e-06	1.76502152270899e-06	2601	tags=85%, list=13%, signal=74%	UGDH/UGT1A6/UGT2B28/ALDH2/UGT2A3/ALDH3A2/ALDH9A1/ALDH7A1/ALDH1B1/UGT2B17/UGT2B15
KEGG_COMPLEMENT_AND_COAGULATION_CASCADES	KEGG_COMPLEMENT_AND_COAGULATION_CASCADES	67	-0.44026	-2.24243	5.45601549059015e-07	3.50743852966509e-06	1.92806562449426e-06	2197	tags=40%, list=11%, signal=36%	SERPINC1/F3/A2M/C3AR1/C8B/TFPI/F2R/PLAUR/CFI/THBD/SERPIND1/C5AR1/C2/CD55/VWF/SERPINE1/SERPINA5/SERPING1/C3/MASP1/CR1/CFB/C1R/C1S/PLAU/CR2/F5
KEGG_B_CELL_RECEPTOR_SIGNALING_PATHWAY	KEGG_B_CELL_RECEPTOR_SIGNALING_PATHWAY	74	-0.416023	-2.12089	7.05082942374369e-07	4.37637688370298e-06	2.40572764367299e-06	3126	tags=50%, list=15%, signal=43%	NFATC3/CARD11/PIK3R3/NFKBIE/BLNK/MALT1/RASGRP3/FOS/NFATC2/NFKBIA/PIK3AP1/AKT3/PTPN6/IFITM1/PPP3CC/FCGR2B/NFATC1/CD81/VAV1/INPP5D/PIK3R5/DAPP1/LYN/PRKCB/PIK3CA/BTK/CD79B/PLCG2/RAC2/CD79A/CR2/PIK3CD/CD22/CD19/LILRB3/CD72/PIK3CG
KEGG_LEUKOCYTE_TRANSENDOTHELIAL_MIGRATION	KEGG_LEUKOCYTE_TRANSENDOTHELIAL_MIGRATION	112	-0.359416	-2.06317	9.74469794695908e-07	5.84681876817545e-06	3.21404072636545e-06	1816	tags=34%, list=9%, signal=31%	ESAM/JAM3/MYL9/SIPA1/JAM2/NCF4/ACTN1/CLDN1/CXCR4/VAV1/PIK3R5/ITGAL/RASSF5/PRKCB/PIK3CA/RAPGEF4/VCAM1/CLDN2/PECAM1/ITK/PLCG2/ITGB2/CYBA/RAC2/THY1/ITGA4/NCF2/ITGAM/PIK3CD/MSN/GNAI2/CDH5/MMP9/RHOH/PIK3CG/MMP2/CYBB/ICAM1
KEGG_RETINOL_METABOLISM	KEGG_RETINOL_METABOLISM	47	0.604011072808339	2.0012102546322	1.48184771821852e-06	8.6042770735269e-06	4.72983651995046e-06	5409	tags=57%, list=26%, signal=42%	ADH1C/ADH6/UGT1A6/DHRS3/RETSAT/UGT2B28/UGT2A3/CYP2B6/DGAT1/CYP3A5/ADH5/ADH1A/CYP3A4/CYP2A13/UGT2B17/PNPLA4/CYP2C18/UGT2B15/RDH12/RDH5/ALDH1A1/CYP3A43/DHRS9/CYP2C9/RDH10/CYP2C8/CYP3A7
KEGG_GLYCOLYSIS_GLUCONEOGENESIS	KEGG_GLYCOLYSIS_GLUCONEOGENESIS	60	0.550795244169901	1.88307058871038	1.01457908968488e-05	5.70700737947742e-05	3.13718534310455e-05	2012	tags=33%, list=10%, signal=30%	ADH1C/PCK2/ACSS2/ADH6/PCK1/PGM1/GALM/ALDH2/PDHA1/DLAT/PKLR/ALDH3A2/FBP1/ADH5/ALDH9A1/DLD/ALDH7A1/ADH1A/ALDH1B1/PFKL
KEGG_PPAR_SIGNALING_PATHWAY	KEGG_PPAR_SIGNALING_PATHWAY	68	0.541745667251486	1.87454271145054	1.09643981131269e-05	5.98058078897832e-05	3.28757072610504e-05	2667	tags=37%, list=13%, signal=32%	CPT2/PCK2/ACOX1/PCK1/PPARG/CPT1A/ACSL5/EHHADH/PPARA/FABP2/SLC27A2/HMGCS2/AQP7/SCP2/FABP1/ACOX2/ACAA1/DBI/PLIN1/SLC27A4/RXRA/ACADM/FABP5/APOA1/CYP27A1
KEGG_NATURAL_KILLER_CELL_MEDIATED_CYTOTOXICITY	KEGG_NATURAL_KILLER_CELL_MEDIATED_CYTOTOXICITY	125	-0.316264	-1.75302	1.27342193566679e-05	6.74164554176537e-05	3.70593380658447e-05	2208	tags=35%, list=11%, signal=32%	SYK/PRF1/PTK2B/IFNA4/KIR2DS3/SHC4/HLA-E/KIR2DL3/NFATC3/PIK3R3/CSF2/TYROBP/CD48/FCER1G/HCST/NFATC2/ZAP70/NCR3/PTPN6/PPP3CC/LCK/ICAM2/NFATC1/VAV1/PIK3R5/ITGAL/PRKCB/MICB/PIK3CA/GZMB/IFNG/FYN/PLCG2/ITGB2/RAC2/CD247/PIK3CD/FCGR3B/IFNAR2/SH2D1A/TNF/PIK3CG/LCP2/ICAM1
KEGG_ANTIGEN_PROCESSING_AND_PRESENTATION	KEGG_ANTIGEN_PROCESSING_AND_PRESENTATION	77	-0.377792	-1.9671	1.42330782321884e-05	7.31986880512547e-05	4.02378753030289e-05	3462	tags=31%, list=17%, signal=26%	HLA-DPA1/IFNA4/KIR2DS3/KIR3DL3/HLA-E/KIR2DL3/HSPA5/RFX5/HLA-DPB1/TAP1/HLA-DRB1/HLA-DMB/HLA-DQB1/CTSB/IFI30/HLA-DOA/HLA-DMA/CD4/HLA-DRA/HLA-DOB/HSPA6/CIITA/CD74/LTA
KEGG_VIRAL_MYOCARDITIS	KEGG_VIRAL_MYOCARDITIS	67	-0.382508	-1.94828	3.35068026764339e-05	0.00016753401338217	9.20947208065728e-05	2734	tags=34%, list=13%, signal=30%	ABL2/HLA-DPB1/CD40LG/HLA-DRB1/CAV1/HLA-DMB/HLA-DQB1/CD28/CD86/CD40/HLA-DOA/HLA-DMA/CD55/MYH10/ITGAL/HLA-DRA/FYN/ITGB2/RAC2/HLA-DOB/SGCB/CD80/ICAM1
KEGG_TOLL_LIKE_RECEPTOR_SIGNALING_PATHWAY	KEGG_TOLL_LIKE_RECEPTOR_SIGNALING_PATHWAY	97	-0.331894	-1.86376	4.28245242228255e-05	0.000208335523246178	0.000114523620965735	2260	tags=29%, list=11%, signal=26%	FOS/MAP3K8/STAT1/LY96/TLR9/NFKBIA/AKT3/CD86/CD40/PIK3R5/PIK3CA/TLR1/CXCL10/IL6/TLR8/CTSK/CXCL11/CXCL9/SPP1/PIK3CD/CCL4/IFNAR2/TLR2/TNF/IL1B/TLR6/CD80/PIK3CG
KEGG_BETA_ALANINE_METABOLISM	KEGG_BETA_ALANINE_METABOLISM	22	0.667532154254911	1.94447596130971	0.00012539185372237	0.000593961412369121	0.000326505103875423	2430	tags=55%, list=12%, signal=48%	EHHADH/ALDH2/HIBCH/ECHS1/HADHA/MLYCD/ABAT/ALDH3A2/ALDH9A1/ALDH7A1/ALDH1B1/ACADM
KEGG_ARGININE_AND_PROLINE_METABOLISM	KEGG_ARGININE_AND_PROLINE_METABOLISM	49	0.540318510374358	1.80328284683788	0.000153513669137994	0.000708524626790742	0.000389481373791402	5029	tags=49%, list=24%, signal=37%	MAOA/GOT1/ALDH18A1/CKB/ACY1/ALDH2/DAO/NAGS/OTC/GOT2/GLUD1/ALDH3A2/ALDH9A1/AGMAT/ALDH7A1/ALDH1B1/ASL/ARG2/PRODH2/NOS1/OAT/P4HA2/CKM/SMS
KEGG_PROXIMAL_TUBULE_BICARBONATE_RECLAMATION	KEGG_PROXIMAL_TUBULE_BICARBONATE_RECLAMATION	23	0.659679817716868	1.93325061866318	0.000163057398370504	0.000733758292667269	0.000403352511758616	2687	tags=48%, list=13%, signal=42%	CA2/PCK2/SLC4A4/PCK1/ATP1B3/SLC25A10/GLUD1/MDH1/CA4/ATP1A1/ATP1B1
KEGG_T_CELL_RECEPTOR_SIGNALING_PATHWAY	KEGG_T_CELL_RECEPTOR_SIGNALING_PATHWAY	105	-0.301373	-1.72467	0.000258048773331044	0.00113289705364848	0.000622762123058231	3001	tags=39%, list=15%, signal=34%	NFATC3/CARD11/PIK3R3/CSF2/NFKBIE/CD40LG/MALT1/IL5/FOS/MAP3K8/GRAP2/PRKCQ/NFATC2/NFKBIA/CD3D/ZAP70/AKT3/PTPN6/PAK3/CD28/PPP3CC/LCK/CD4/NFATC1/VAV1/PIK3R5/PIK3CA/IFNG/FYN/ITK/ICOS/CD3G/RASGRP1/CD247/CD3E/PIK3CD/PTPRC/CTLA4/TNF/PIK3CG/LCP2
KEGG_TERPENOID_BACKBONE_BIOSYNTHESIS	KEGG_TERPENOID_BACKBONE_BIOSYNTHESIS	15	0.725549075931801	1.93269704568973	0.00034096728234577	0.00142730490284276	0.000784600355948652	2304	tags=67%, list=11%, signal=59%	DHDDS/HMGCS2/ACAT1/HMGCR/PDSS2/PDSS1/ACAT2/GGPS1/HMGCS1/MVK
KEGG_GLYCEROPHOSPHOLIPID_METABOLISM	KEGG_GLYCEROPHOSPHOLIPID_METABOLISM	67	0.495226532208178	1.71124519652219	0.000335120591052105	0.00142730490284276	0.000784600355948652	5477	tags=45%, list=27%, signal=33%	CDS1/GPD1L/MBOAT1/PLA2G10/PLD1/LPCAT3/GPD2/ETNK1/CHPT1/PLA2G12A/DGKQ/MBOAT2/LCLAT1/LYPLA2/AGPAT2/CHKA/CRLS1/LPCAT4/PCYT2/PLA2G12B/GPAM/PEMT/MBOAT7/LYPLA1/DGKD/AGPAT3/PLA2G15/PLA2G6/PCYT1B/PCYT1A
KEGG_LYSINE_DEGRADATION	KEGG_LYSINE_DEGRADATION	39	0.552898104517343	1.77950489587223	0.000352640799928021	0.001442621454251	0.000793019980699378	3606	tags=44%, list=17%, signal=36%	HADH/EHHADH/TMLHE/ACAT1/ALDH2/ECHS1/HADHA/ALDH3A2/ALDH9A1/ACAT2/ALDH7A1/ALDH1B1/PLOD2/OGDHL/DLST/SETMAR/AADAT
KEGG_INOSITOL_PHOSPHATE_METABOLISM	KEGG_INOSITOL_PHOSPHATE_METABOLISM	54	0.511399204996537	1.72283085148302	0.000415798777397936	0.00166319510959174	0.000914270995915929	2995	tags=39%, list=15%, signal=33%	IMPA2/PLCE1/PLCD3/OCRL/INPP5J/ITPKA/PIP5K1B/PLCB4/ALDH6A1/PIK3CB/INPP5A/PLCD1/IPMK/IMPA1/MINPP1/PLCB3/ITPK1/SYNJ2/PIP4K2C/PIK3C2B/TPI1
KEGG_GLYCOSAMINOGLYCAN_BIOSYNTHESIS_CHONDROITIN_SULFATE	KEGG_GLYCOSAMINOGLYCAN_BIOSYNTHESIS_CHONDROITIN_SULFATE	22	-0.559798	-2.17971	0.000549640580227169	0.00213979317314339	0.0011762605747104	1915	tags=45%, list=9%, signal=41%	CHST12/CHSY1/CHSY3/CSGALNACT1/CSGALNACT2/CHST11/CHST15/CHPF/CHST3/DSE
KEGG_PENTOSE_AND_GLUCURONATE_INTERCONVERSIONS	KEGG_PENTOSE_AND_GLUCURONATE_INTERCONVERSIONS	15	0.717380939698312	1.91093899610917	0.000558723772987442	0.00213979317314339	0.0011762605747104	3796	tags=80%, list=18%, signal=65%	CRYL1/UGP2/UGDH/UGT1A6/UGT2B28/UGT2A3/UGT2B17/DCXR/DHDH/UGT2B15/RPE/XYLB
KEGG_STARCH_AND_SUCROSE_METABOLISM	KEGG_STARCH_AND_SUCROSE_METABOLISM	35	0.551469778221986	1.74568776488168	0.000922989069132142	0.00346120900924553	0.00190265290566714	2601	tags=40%, list=13%, signal=35%	GBA3/UGP2/UGDH/PGM1/ENPP1/UGT1A6/UGT2B28/UGT2A3/ENPP3/PYGB/TREH/AGL/UGT2B17/UGT2B15
KEGG_PORPHYRIN_AND_CHLOROPHYLL_METABOLISM	KEGG_PORPHYRIN_AND_CHLOROPHYLL_METABOLISM	27	0.587455459130364	1.7757524710401	0.000945319449836952	0.00347260206062554	0.00190891575262457	4691	tags=59%, list=23%, signal=46%	UGT1A6/UGT2B28/COX10/UGT2A3/ALAD/COX15/BLVRB/HCCS/UGT2B17/UGT2B15/MMAB/ALAS1/FECH/HMBS/FTH1/HMOX2
KEGG_INSULIN_SIGNALING_PATHWAY	KEGG_INSULIN_SIGNALING_PATHWAY	135	0.411383901804476	1.53775315842773	0.000977176521139928	0.00351783547610374	0.0019337809049927	6567	tags=51%, list=32%, signal=35%	PCK2/PTPRF/PPARGC1A/PCK1/MAPK3/PRKACB/MAPK9/CBLC/PIK3CB/PRKAB1/PKLR/PYGB/PRKAR2A/BAD/SOS2/PHKB/FBP1/INSR/PRKAB2/PRKCI/PIK3R2/KRAS/CALML3/PRKCZ/PPP1CC/CRK/PRKAA1/NRAS/EIF4E2/MAP2K2/PRKAG2/MAPK1/PIK3R1/PRKAA2/PPP1R3B/PPP1CB/ACACB/CALM1/GYS2/INPP5K/GSK3B/EIF4EBP1/PRKAR1B/MKNK2/PDE3A/SORBS1/SOCS2/CRKL/MAPK8/PPP1CA/AKT1/RPS6/IRS2/INS/CALM2/PDE3B/G6PC/SREBF1/CALML5/PHKA2/ACACA/PDPK1/HRAS/TRIP10/CALM3/E…
KEGG_NITROGEN_METABOLISM	KEGG_NITROGEN_METABOLISM	23	0.620032972327381	1.81706199757948	0.00104425311378662	0.00368559922512925	0.00202600191322895	2148	tags=39%, list=10%, signal=35%	CA2/CA7/CA1/CA12/CTH/AMT/GLUD1/CA4/CA3
KEGG_STEROID_HORMONE_BIOSYNTHESIS	KEGG_STEROID_HORMONE_BIOSYNTHESIS	43	0.511631751450284	1.66789205712116	0.00107977104199295	0.00373766899151406	0.0020546250596627	5909	tags=56%, list=29%, signal=40%	UGT1A6/HSD17B2/UGT2B28/HSD11B2/UGT2A3/SRD5A1/AKR1C3/CYP3A5/CYP3A4/UGT2B17/UGT2B15/SULT1E1/HSD17B3/HSD3B2/HSD17B8/HSD3B1/COMT/AKR1C2/CYP3A43/HSD17B12/AKR1C1/CYP3A7/AKR1D1/HSD17B6
KEGG_RIBOSOME	KEGG_RIBOSOME	86	0.446531083047154	1.5858562007369	0.00112404810065752	0.0038175218512897	0.00209852078374989	9958	tags=80%, list=48%, signal=42%	MRPL13/RPL37A/RPL10L/RPS26/RPS29/RPL8/RPS18/RPSA/RPL31/RPL36A/RPL26/RPS21/RPS28/RPLP0/RPL27A/RPL34/RPL41/RPL18/RPS6/RPS27L/RPS24/RPL13A/RPL10A/RPS7/RPL36/RPS13/RPL29/RPS3A/RPS10/RPL3L/RPL32/RPL7/RPL12/RPS12/RPS15/RPL9/RPL15/RPL11/RPL24/RPL22/RPL23A/RPS3/RPL13/RPS17/RPL26L1/RPL39/RPLP1/RPS23/RPL3/RPS4Y1/RPS9/RPS8/RPL5/RPS4X/RPL14/RPS5/RPL19/RPL10/RPS15A/RPL38/RPL6/RPS2/RPL35A/RPL30/RPS16/RSL24D1/R…
KEGG_TRYPTOPHAN_METABOLISM	KEGG_TRYPTOPHAN_METABOLISM	38	0.529745928862932	1.6938101239705	0.00120442695925203	0.00401475653084009	0.00220694218654367	3606	tags=50%, list=17%, signal=41%	MAOA/DDC/HADH/EHHADH/ACAT1/ALDH2/ECHS1/HADHA/ALDH3A2/ALDH9A1/ACAT2/ALDH7A1/TPH1/WARS2/ALDH1B1/CAT/OGDHL/HAAO/AADAT
KEGG_GNRH_SIGNALING_PATHWAY	KEGG_GNRH_SIGNALING_PATHWAY	97	0.416568074156467	1.50613719266127	0.00165706645625058	0.00542312658409282	0.00298113391172354	5549	tags=41%, list=27%, signal=30%	GNA11/MAPK3/MAPK13/GNAQ/CACNA1D/PRKACB/PLA2G10/MAPK9/PLD1/PLCB4/CAMK2D/ADCY6/MAP2K6/ADCY9/CAMK2G/PLA2G12A/SOS2/PLCB3/KRAS/CALML3/NRAS/MAP2K2/CDC42/MAPK1/ITPR3/PLA2G12B/MAPK14/MAPK7/MAP2K4/CALM1/JUN/PRKCA/GNRHR/MAPK8/PLA2G6/GNRH1/CALM2/ADCY8/ADCY2/CAMK2A
KEGG_HISTIDINE_METABOLISM	KEGG_HISTIDINE_METABOLISM	27	0.569882074636935	1.72263188044258	0.00211226076997692	0.00678940961778295	0.00373219008229004	5080	tags=52%, list=25%, signal=39%	MAOA/DDC/ALDH2/LCMT1/HNMT/ALDH3A2/ALDH9A1/ALDH7A1/ALDH1B1/ACY3/ASPA/ALDH3A1/UROC1/METTL2B
KEGG_GLYCOSYLPHOSPHATIDYLINOSITOL_GPI_ANCHOR_BIOSYNTHESIS	KEGG_GLYCOSYLPHOSPHATIDYLINOSITOL_GPI_ANCHOR_BIOSYNTHESIS	25	0.57210376971348	1.70255769504067	0.0027282403155921	0.00846695270356168	0.00465434826979414	5902	tags=64%, list=29%, signal=46%	PIGZ/PIGV/PIGS/PIGU/PGAP1/PIGG/PIGN/PIGX/PIGC/PIGY/PIGM/PIGA/PIGP/PIGH/PIGF/PIGO
KEGG_GLYCEROLIPID_METABOLISM	KEGG_GLYCEROLIPID_METABOLISM	42	0.513973020865451	1.67097964990328	0.00271238643558773	0.00846695270356168	0.00465434826979414	2494	tags=33%, list=12%, signal=29%	MBOAT1/MGLL/ALDH2/PNLIPRP2/DGAT1/DGKQ/ALDH3A2/ALDH9A1/GLYCTK/MBOAT2/ALDH7A1/LCLAT1/ALDH1B1/AGPAT2
KEGG_NOD_LIKE_RECEPTOR_SIGNALING_PATHWAY	KEGG_NOD_LIKE_RECEPTOR_SIGNALING_PATHWAY	60	-0.327068	-1.64819	0.00308008296011194	0.00939686326813811	0.00516552717663733	3245	tags=37%, list=16%, signal=31%	CCL11/TNFAIP3/NAIP/CARD9/HSP90B1/CARD8/TRIP6/RIPK2/NFKBIA/NLRC4/NLRP3/CARD6/CXCL2/NOD2/NLRP1/BIRC3/IL6/CCL2/PSTPIP1/TNF/IL1B/CXCL1
KEGG_MATURITY_ONSET_DIABETES_OF_THE_YOUNG	KEGG_MATURITY_ONSET_DIABETES_OF_THE_YOUNG	23	0.597116502125013	1.74990323509128	0.00322327562189095	0.00966982686567285	0.00531557734136402	2575	tags=43%, list=12%, signal=38%	HNF4A/NR5A2/HNF1B/FOXA3/MNX1/HNF4G/HNF1A/PKLR/NEUROD1/FOXA2
KEGG_GLYCINE_SERINE_AND_THREONINE_METABOLISM	KEGG_GLYCINE_SERINE_AND_THREONINE_METABOLISM	31	0.539958258772651	1.66555448547028	0.00328026052371719	0.00967945728309991	0.00532087125503738	4507	tags=45%, list=22%, signal=35%	MAOA/CHDH/DAO/CTH/AMT/GLYCTK/SHMT1/DLD/AGXT/GCAT/ALAS1/PSPH/CBS/BHMT
KEGG_TIGHT_JUNCTION	KEGG_TIGHT_JUNCTION	127	0.393809419743116	1.46422748015474	0.00450098928590579	0.0130673882494039	0.00718324266341502	5608	tags=42%, list=27%, signal=31%	MAGI3/OCLN/CLDN23/CGN/MPP5/LLGL2/TJP3/CLDN7/MAGI1/TJP2/CLDN8/PPP2R1B/EPB41L1/RRAS2/MYL5/F11R/CTNNA1/YES1/PPP2CB/VAPA/PARD3/CRB3/PPP2R2A/CASK/PRKCI/PARD6B/KRAS/MYH14/IGSF5/PRKCZ/TJP1/EPB41L3/NRAS/CDC42/CLDN4/MYL12A/CTTN/CSNK2A1/ACTN4/PPP2R1A/MYH7B/MYLPF/CLDN3/PRKCA/PRKCE/PTEN/AKT1/CLDN15/MYH2/ACTG1/CLDN11/MYH8/PPP2R2C
KEGG_ENDOCYTOSIS	KEGG_ENDOCYTOSIS	174	0.369982321070477	1.39648724179836	0.00496989712824266	0.0141997060806933	0.00780568638353901	3205	tags=29%, list=16%, signal=24%	FGFR3/CHMP4B/NEDD4L/ERBB3/RAB11FIP1/RAB4A/PIP5K1B/PLD1/VTA1/CBLC/SMAP1/CHMP4C/VPS37B/RAB5B/VPS4B/IQSEC2/ASAP2/EPN3/ASAP3/CHMP5/PDCD6IP/AGAP1/STAM2/SH3GL2/PSD3/TSG101/ARRB1/FGFR4/CHMP2B/PARD3/VPS28/RAB11FIP4/STAMBP/VPS25/PRKCI/CLTC/SH3KBP1/PARD6B/ARF6/VPS4A/CHMP2A/EPN1/PRKCZ/CLTA/CDC42/SH3GLB2/DNM2/VPS36/WWP1/SMURF1
KEGG_SULFUR_METABOLISM	KEGG_SULFUR_METABOLISM	11	0.663304170813437	1.66633111669608	0.00811035260248832	0.0227662990599828	0.0125148076703999	2604	tags=55%, list=13%, signal=48%	PAPSS2/SULT1A2/BPNT1/SULT1A1/SUOX/SULT1E1
KEGG_GLUTATHIONE_METABOLISM	KEGG_GLUTATHIONE_METABOLISM	47	0.469973161942898	1.55711567787845	0.00822116354943824	0.0227662990599828	0.0125148076703999	2423	tags=32%, list=12%, signal=28%	GGT6/GSTO2/MGST2/GSTK1/GSTA1/IDH1/MGST3/MGST1/GSS/GSR/OPLAH/GSTZ1/GSTM4/GGCT/GCLC
KEGG_DRUG_METABOLISM_OTHER_ENZYMES	KEGG_DRUG_METABOLISM_OTHER_ENZYMES	38	0.483942505421829	1.54735821540449	0.00844161933176954	0.0230225981775533	0.0126556972438012	6048	tags=53%, list=29%, signal=37%	NAT2/CES2/UGT1A6/UGT2B28/UGT2A3/NAT1/TPMT/CYP3A5/CYP3A4/CYP2A13/UCK2/UGT2B17/UGT2B15/UCKL1/HPRT1/CYP3A43/UMPS/CYP3A7/IMPDH2/GUSB
KEGG_OOCYTE_MEIOSIS	KEGG_OOCYTE_MEIOSIS	109	0.390663566998995	1.43304328909654	0.00996878721402728	0.0267818163958942	0.0147221680772752	7268	tags=45%, list=35%, signal=29%	RPS6KA6/CHP2/MAPK3/PPP2R5A/PRKACB/CAMK2D/ADCY6/ADCY9/PPP2R1B/CAMK2G/SLK/PPP2CB/RPS6KA1/CALML3/PPP1CC/YWHAE/MAPK1/ITPR3/PPP2R5E/PPP1CB/YWHAB/CDC25C/PPP2R1A/PPP2R5D/CCNE2/CALM1/YWHAZ/YWHAQ/PPP1CA/CDC23/ANAPC11/INS/CALM2/ADCY8/YWHAH/ADCY2/IGF1R/CAMK2A/CALML5/MAD2L1/SMC1B/CALM3/CDK1/PLCZ1/CCNB2/PPP2CA/AURKA/RPS6KA3/ANAPC13
KEGG_PURINE_METABOLISM	KEGG_PURINE_METABOLISM	144	0.377844871693425	1.41368225596354	0.0106324025675236	0.0281445950316802	0.0154712978536721	6039	tags=39%, list=29%, signal=28%	ENTPD5/GUCY2C/PAPSS2/ENPP1/CANT1/PDE8A/PDE6A/ADCY6/POLR2H/ADCY9/GDA/ENPP3/PKLR/PDE9A/FHIT/NUDT9/ENTPD2/PDE11A/AK1/NME6/DGUOK/NT5C/NT5C2/ENTPD6/POLD4/PDE5A/POLR3B/GUCY2F/NME7/PRPS1L1/PRPS2/POLE/POLE4/NT5E/PRIM2/HPRT1/AMPD1/POLR2J/AK2/PDE3A/POLR1D/POLE2/ADCY8/ADCY2/PDE3B/PAICS/POLR2C/POLR2I/NME3/GMPR2/GART/RRM2B/NT5M/POLR3A/IMPDH2/ADCY10
KEGG_LINOLEIC_ACID_METABOLISM	KEGG_LINOLEIC_ACID_METABOLISM	25	0.533400084712764	1.58737709282684	0.011888785408965	0.0310142228059956	0.017048754057097	5409	tags=52%, list=26%, signal=38%	CYP2J2/PLA2G10/AKR1B10/PLA2G12A/CYP3A5/CYP3A4/CYP2C18/PLA2G12B/CYP3A43/CYP2C9/CYP2C8/PLA2G6/CYP3A7
KEGG_GLYOXYLATE_AND_DICARBOXYLATE_METABOLISM	KEGG_GLYOXYLATE_AND_DICARBOXYLATE_METABOLISM	16	0.604480172748498	1.64833794373412	0.0128367137854154	0.0330086925910683	0.0181451292605872	4727	tags=56%, list=23%, signal=43%	ACO2/MDH2/MDH1/GLYCTK/CS/MTHFD2L/HYI/ACO1/GRHPR
KEGG_TYROSINE_METABOLISM	KEGG_TYROSINE_METABOLISM	40	0.469292272756002	1.51565244705961	0.0210751011030781	0.0534298337824516	0.0293707858219325	4526	tags=40%, list=22%, signal=31%	MAOA/DDC/ADH1C/ADH6/GOT1/LCMT1/GOT2/ADH5/ADH1A/DBH/GSTZ1/FAH/PNMT/COMT/ALDH3A1/HGD
KEGG_GLYCOSPHINGOLIPID_BIOSYNTHESIS_LACTO_AND_NEOLACTO_SERIES	KEGG_GLYCOSPHINGOLIPID_BIOSYNTHESIS_LACTO_AND_NEOLACTO_SERIES	25	0.514918009672836	1.53237518452739	0.0221508603241169	0.0553771508102923	0.0304412407963011	5731	tags=56%, list=28%, signal=40%	B4GALT4/FUT6/B3GNT3/FUT3/GCNT2/B3GNT5/ST3GAL3/FUT4/B3GNT2/FUT2/ST3GAL4/B3GALT2/FUT5/B3GNT4
KEGG_AMINOACYL_TRNA_BIOSYNTHESIS	KEGG_AMINOACYL_TRNA_BIOSYNTHESIS	22	0.532097561712927	1.5499641646134	0.0238505191004509	0.0588094991517967	0.0323280287735023	6710	tags=68%, list=33%, signal=46%	PARS2/HARS2/WARS2/IARS2/DARS2/TARS2/PSTK/FARSB/RARS2/SEPSECS/NARS2/FARS2/LARS2/YARS2/SARS2
KEGG_LONG_TERM_POTENTIATION	KEGG_LONG_TERM_POTENTIATION	69	0.404461639954352	1.40227956069879	0.0273972602739726	0.0666419844502036	0.0366336054872464	6169	tags=43%, list=30%, signal=31%	RPS6KA6/CHP2/MAPK3/GNAQ/PRKACB/PLCB4/CAMK2D/CAMK2G/PLCB3/RPS6KA1/KRAS/CALML3/PPP1CC/NRAS/MAP2K2/MAPK1/ITPR3/PPP1CB/CALM1/PRKCA/GRIN2C/PPP1CA/CALM2/ADCY8/CAMK2A/RAP1A/CALML5/HRAS/GRIA2/CALM3
KEGG_STEROID_BIOSYNTHESIS	KEGG_STEROID_BIOSYNTHESIS	15	0.573847237083786	1.52859799092804	0.0314070351758794	0.0743850833112933	0.0408900457968513	5444	tags=60%, list=26%, signal=44%	EBP/DHCR24/FDFT1/CYP51A1/DHCR7/TM7SF2/NSDHL/CEL/SQLE
KEGG_ERBB_SIGNALING_PATHWAY	KEGG_ERBB_SIGNALING_PATHWAY	85	0.391220231398032	1.38972282740449	0.0311850311850312	0.0743850833112933	0.0408900457968513	5114	tags=41%, list=25%, signal=31%	PAK1/PAK4/ERBB3/MAPK3/GAB1/MAPK9/CAMK2D/CBLC/PIK3CB/TGFA/CAMK2G/ERBB2/BAD/SOS2/BTC/PIK3R2/KRAS/PAK6/CRK/NRAS/MAP2K2/MAPK1/PIK3R1/MAP2K4/CDKN1A/JUN/GSK3B/EGF/EIF4EBP1/NCK2/PRKCA/CRKL/PTK2/MAPK8/AKT1
KEGG_PENTOSE_PHOSPHATE_PATHWAY	KEGG_PENTOSE_PHOSPHATE_PATHWAY	26	0.504231478373818	1.5154589914971	0.0324074074074074	0.0747863247863248	0.0411106112860499	4378	tags=42%, list=21%, signal=33%	RBKS/PGM1/DERA/FBP1/RPIA/PFKL/PGLS/RPE/PRPS1L1/PRPS2/ALDOA
KEGG_NEUROTROPHIN_SIGNALING_PATHWAY	KEGG_NEUROTROPHIN_SIGNALING_PATHWAY	124	0.363768828098557	1.35289758563896	0.032355915065723	0.0747863247863248	0.0411106112860499	6169	tags=44%, list=30%, signal=31%	RPS6KA6/MAPK3/MAPK13/GAB1/SORT1/MAPK9/CAMK2D/PIK3CB/PSEN1/CAMK2G/BAD/SOS2/RPS6KA1/PRDM4/PIK3R2/FRS2/KRAS/CALML3/CRK/NRAS/MAP2K2/MAP2K5/CDC42/YWHAE/MAPK1/PIK3R1/NTF4/YWHAB/BAX/MAPK14/MAPK7/CALM1/JUN/GSK3B/RAC1/YWHAZ/CRKL/KIDINS220/YWHAQ/MAPK8/AKT1/IRS2/NTRK3/CALM2/YWHAH/CAMK2A/RAP1A/CALML5/NTRK2/PDPK1/HRAS/TP53/SH2B1/CALM3
KEGG_SELENOAMINO_ACID_METABOLISM	KEGG_SELENOAMINO_ACID_METABOLISM	24	0.506453254042667	1.49541178423817	0.0339181286549708	0.0772818121252498	0.0424823996477982	7338	tags=67%, list=36%, signal=43%	GGT6/PAPSS2/AHCYL2/SEPHS2/LCMT1/CTH/AHCY/CBS/METTL2B/MAT2B/MAT1A/AHCYL1/SEPHS1/GGT1/HEMK1/GGT7
KEGG_APOPTOSIS	KEGG_APOPTOSIS	86	-0.240046	-1.28859	0.0344963040436096	0.0776166840981216	0.0426664813170961	2088	tags=24%, list=10%, signal=22%	IL1RAP/IL3RA/NTRK1/NFKBIA/AKT3/IRAK2/PPP3CC/IRAK3/ATM/PIK3R5/PRKAR1A/BIRC3/PIK3CA/IL1R1/PIK3CD/CSF2RB/TNF/IL1B/IL1A/CFLAR/PIK3CG
KEGG_AMINO_SUGAR_AND_NUCLEOTIDE_SUGAR_METABOLISM	KEGG_AMINO_SUGAR_AND_NUCLEOTIDE_SUGAR_METABOLISM	42	0.439899611215458	1.4301593050617	0.0352422907488987	0.0783162016642193	0.0430510114411498	2488	tags=26%, list=12%, signal=23%	UGP2/UGDH/PGM1/CMAS/GFPT1/PMM1/FPGT/UAP1/NANS/GALE/GNE
KEGG_PHOSPHATIDYLINOSITOL_SIGNALING_SYSTEM	KEGG_PHOSPHATIDYLINOSITOL_SIGNALING_SYSTEM	76	0.391666139727417	1.37636926685963	0.0367261280167891	0.0806183297929517	0.0443165087750728	3372	tags=30%, list=16%, signal=25%	IMPA2/PLCE1/PLCD3/CDS1/OCRL/INPP5J/ITPKA/PIP5K1B/PLCB4/PIK3CB/INPP5A/PLCD1/DGKQ/IMPA1/PLCB3/ITPK1/SYNJ2/PIP4K2C/PIK3R2/CALML3/PIK3C2B/ITPR3/PIK3R1
KEGG_PANTOTHENATE_AND_COA_BIOSYNTHESIS	KEGG_PANTOTHENATE_AND_COA_BIOSYNTHESIS	16	0.549714301770995	1.49899861512818	0.0382716049382716	0.0829986613119143	0.0456249951071342	1748	tags=38%, list=8%, signal=34%	PANK1/ENPP1/PANK3/ENPP3/BCAT2/PPCS
KEGG_ALANINE_ASPARTATE_AND_GLUTAMATE_METABOLISM	KEGG_ALANINE_ASPARTATE_AND_GLUTAMATE_METABOLISM	30	0.470885841552205	1.44959238350313	0.0387685290763968	0.0830754194494217	0.0456671896388634	2179	tags=30%, list=11%, signal=27%	GOT1/GFPT1/GPT/GOT2/ABAT/GLUD1/AGXT/ASL/ALDH5A1
KEGG_NUCLEOTIDE_EXCISION_REPAIR	KEGG_NUCLEOTIDE_EXCISION_REPAIR	44	0.436225550999624	1.4231361336475	0.0407488986784141	0.0862917854366416	0.0474352504739434	10110	tags=80%, list=49%, signal=41%	POLD4/ERCC6/GTF2H3/GTF2H5/RFC5/POLE/POLE4/CUL4A/ERCC8/CDK7/POLE2/RPA3/RPA4/CUL4B/PCNA/POLE3/RAD23B/DDB1/POLD2/CETN2/RFC2/RAD23A/CCNH/XPA/RPA1/GTF2H1/RFC3/MNAT1/ERCC1/RBX1/POLD3/RFC1/ERCC5/GTF2H4/ERCC2
KEGG_SNARE_INTERACTIONS_IN_VESICULAR_TRANSPORT	KEGG_SNARE_INTERACTIONS_IN_VESICULAR_TRANSPORT	38	0.442425676159337	1.41461226703844	0.0424581005586592	0.0888657918669612	0.0488502013771599	6493	tags=45%, list=31%, signal=31%	STX3/STX19/VAMP8/STX12/VTI1B/VAMP3/VTI1A/STX8/TSNARE1/BNIP1/STX10/SNAP29/VAMP7/STX7/SNAP23/STX6/STX18

## Sheet: SLC16A1.kegg_gsea
ID	Description	setSize	enrichmentScore	NES	pvalue	p.adjust	qvalue	rank	leading_edge	core_enrichment
KEGG_PARKINSONS_DISEASE	KEGG_PARKINSONS_DISEASE	96	0.64429581860207	2.53675894380382	1e-10	4.5e-09	2.44736842105263e-09	3801	tags=60%, list=18%, signal=50%	VDAC1/SLC25A5/COX6C/COX5B/UQCRC2/CYCS/UQCRFS1/SLC25A4/COX7C/COX7B/UQCRH/NDUFB3/SDHB/COX6A1/NDUFA5/NDUFA1/SDHD/NDUFS4/NDUFA2/NDUFAB1/UQCRQ/UQCRB/NDUFB5/COX8A/COX7A2/NDUFB1/UQCR11/CYC1/COX6B1/COX5A/NDUFA6/COX7A2L/SDHA/COX4I1/NDUFC1/NDUFB9/NDUFC2/NDUFA8/NDUFB4/PPID/UQCR10/NDUFS2/NDUFS3/SLC25A6/SDHC/UBB/NDUFA4/NDUFB6/SLC25A31/UBE2G1/NDUFS6/NDUFB2/NDUFB8/NDUFA9/VDAC3/UQCRC1/NDUFV2/NDUFB10
KEGG_VALINE_LEUCINE_AND_ISOLEUCINE_DEGRADATION	KEGG_VALINE_LEUCINE_AND_ISOLEUCINE_DEGRADATION	43	0.691195070623157	2.44871407747039	1e-10	4.5e-09	2.44736842105263e-09	4291	tags=77%, list=21%, signal=61%	HMGCS2/HADHB/ABAT/AUH/ALDH6A1/EHHADH/PCCA/HADH/ALDH3A2/ALDH2/ACAA2/ACADSB/MCCC2/HIBCH/DLD/ACAT1/ACAA1/ACADM/ECHS1/ALDH1B1/HADHA/HMGCL/ACADS/PCCB/ALDH9A1/HIBADH/BCAT2/IVD/BCKDHB/ALDH7A1/MCEE/MCCC1/ACAT2
KEGG_OXIDATIVE_PHOSPHORYLATION	KEGG_OXIDATIVE_PHOSPHORYLATION	99	0.577572080959462	2.27896504818825	1e-10	4.5e-09	2.44736842105263e-09	5785	tags=68%, list=28%, signal=49%	COX6C/COX5B/COX10/UQCRC2/UQCRFS1/COX7C/COX7B/UQCRH/COX15/NDUFB3/SDHB/COX6A1/NDUFA5/NDUFA1/SDHD/NDUFS4/NDUFA2/NDUFAB1/UQCRQ/UQCRB/NDUFB5/COX8A/COX11/COX7A2/NDUFB1/UQCR11/CYC1/ATP6V1D/PPA2/COX6B1/COX5A/NDUFA6/COX7A2L/SDHA/COX4I1/NDUFC1/NDUFB9/NDUFC2/NDUFA8/NDUFB4/UQCR10/NDUFS2/NDUFS3/SDHC/NDUFA4/NDUFB6/ATP6V1A/ATP6V0D2/NDUFS6/NDUFB2/NDUFB8/NDUFA9/ATP6V1H/UQCRC1/NDUFV2/NDUFB10/NDUFV1/NDUFS8/ATP6V0A2…
KEGG_HUNTINGTONS_DISEASE	KEGG_HUNTINGTONS_DISEASE	155	0.527159529220501	2.15856160602457	1e-10	4.5e-09	2.44736842105263e-09	4829	tags=54%, list=23%, signal=41%	VDAC1/POLR2H/SLC25A5/COX6C/COX5B/TAF4/UQCRC2/PPARG/CYCS/UQCRFS1/SLC25A4/COX7C/COX7B/UQCRH/NDUFB3/SDHB/COX6A1/NDUFA5/NDUFA1/SDHD/NDUFS4/PPARGC1A/NDUFA2/NDUFAB1/UQCRQ/UQCRB/NDUFB5/COX8A/PLCB4/COX7A2/NDUFB1/UQCR11/CYC1/COX6B1/COX5A/IFT57/NDUFA6/COX7A2L/SDHA/COX4I1/NDUFC1/NDUFB9/NDUFC2/NDUFA8/NDUFB4/PPID/UQCR10/NDUFS2/NDUFS3/SLC25A6/RCOR1/CLTC/DNAL4/SDHC/NDUFA4/NDUFB6/SLC25A31/GNAQ/NDUFS6/TBP/DCTN4/T…
KEGG_ALZHEIMERS_DISEASE	KEGG_ALZHEIMERS_DISEASE	142	0.499442005297516	2.03882768661805	1.26759753956819e-10	4.56335114244548e-09	2.48182255115456e-09	4415	tags=49%, list=21%, signal=38%	CAPN2/COX6C/COX5B/PSEN1/CHP2/UQCRC2/CYCS/UQCRFS1/MAPK1/COX7C/COX7B/UQCRH/NDUFB3/SDHB/COX6A1/NDUFA5/NDUFA1/SDHD/NDUFS4/NDUFA2/NDUFAB1/UQCRQ/UQCRB/NDUFB5/COX8A/PLCB4/COX7A2/NDUFB1/UQCR11/GSK3B/CYC1/COX6B1/CACNA1D/COX5A/NDUFA6/COX7A2L/SDHA/COX4I1/NDUFC1/MAPK3/NDUFB9/NDUFC2/NDUFA8/NDUFB4/UQCR10/NDUFS2/NDUFS3/CASP7/ADAM10/APP/SDHC/NDUFA4/NDUFB6/APH1A/GNAQ/NDUFS6/NDUFB2/NDUFB8/NAE1/NDUFA9/PLCB3/UQCRC1/…
KEGG_FATTY_ACID_METABOLISM	KEGG_FATTY_ACID_METABOLISM	39	0.694830496008482	2.42414037834424	1.72996065718351e-10	5.18988197155052e-09	2.82256738803625e-09	1966	tags=59%, list=10%, signal=53%	ACOX1/HADHB/ACSL5/EHHADH/HADH/CPT1A/CPT2/ALDH3A2/ALDH2/ACAA2/ACADSB/ADH1C/ADH6/ACAT1/ACAA1/ACADM/ECHS1/ALDH1B1/HADHA/ADH5/ADH1A/ACADS/ALDH9A1
KEGG_PEROXISOME	KEGG_PEROXISOME	76	0.566951772288405	2.16749715737199	1.32427797624542e-09	3.40528622463107e-08	1.85199777129058e-08	5877	tags=67%, list=28%, signal=48%	PEX11A/ABCD3/CROT/PHYH/ACOX1/EPHX2/PEX19/ACSL5/EHHADH/IDH1/ACOX2/FAR2/PXMP2/CAT/NUDT19/PEX13/GSTK1/ACAA1/FAR1/SCP2/DECR2/PEX26/HMGCL/AGPS/ECH1/PECR/SLC27A2/PEX7/MLYCD/NUDT12/PEX2/CRAT/PEX11B/HSD17B4/PEX10/PEX5/AMACR/PXMP4/PEX1/PRDX5/AGXT/PIPOX/DAO/ACOT8/PEX11G/GNPAT/HACL1/PEX12/ACOX3/PEX3/ABCD4
KEGG_HEMATOPOIETIC_CELL_LINEAGE	KEGG_HEMATOPOIETIC_CELL_LINEAGE	84	-0.406084	-2.54549	2.42085766329929e-09	4.84171532659859e-08	2.63321359867642e-08	4855	tags=61%, list=24%, signal=47%	CD3D/FLT3LG/CD34/IL5RA/CD1C/HLA-DRB4/IL6/CD4/CR1/ITGA4/ITGAM/ITGA5/CD2/HLA-DRA/CD7/MS4A1/EPO/CSF2/CD38/GP1BA/GP5/CSF1R/CSF3/CR2/IL3RA/THPO/GYPA/IL4/DNTT/IL11/CD22/CD1B/CD19/GP9/TNF/ITGA2/CD3E/IL5/CD55/CD1E/CD1A/CD3G/IL1B/MME/CSF3R/CD37/IL1A/CSF1/FLT3/IL2RA/CD5
KEGG_RIBOSOME	KEGG_RIBOSOME	86	0.545556061166365	2.11821977482284	2.30011164517622e-09	4.84171532659859e-08	2.63321359867642e-08	7461	tags=80%, list=36%, signal=51%	RPS18/RPS29/MRPL13/RPS26/RPL36A/RPL37A/RPS7/RPS13/RPS27L/RPL26/RPL9/RPL24/RPL8/RPS23/RPS3A/RPL18/RPL7/RPL31/RPL17/RPL34/RPL35A/RPL11/RPS28/RPL15/RPS6/RPL23A/RPL29/RPS17/RPL6/RPL10A/RPL13A/RPL10/RPL41/RPS10/RPS12/RPL27A/RPL32/RPL19/RPSA/RPS15/RPLP1/RPL39/RPS27A/RSL24D1/RPL38/RPLP0/RPL7A/RPS4Y1/RPS15A/RPS9/RPL22/RPS16/RPS8/RPL37/RPS21/RPS24/RPL12/RPL36/RPS5/RPL26L1/RPL13/FAU/RPS4X/RPL30/RPL3/RPS3/R…
KEGG_PROPANOATE_METABOLISM	KEGG_PROPANOATE_METABOLISM	31	0.688167354589196	2.29656391004834	2.00668490669591e-08	3.61203283205265e-07	1.96443890866021e-07	3676	tags=71%, list=18%, signal=58%	ABAT/SUCLG2/ALDH6A1/EHHADH/PCCA/SUCLG1/ALDH3A2/SUCLA2/ALDH2/HIBCH/ACAT1/ACADM/ACSS2/ECHS1/ALDH1B1/HADHA/MLYCD/PCCB/ALDH9A1/ACACB/ALDH7A1/MCEE
KEGG_BUTANOATE_METABOLISM	KEGG_BUTANOATE_METABOLISM	32	0.644627613764736	2.16371577097651	4.21689929329772e-07	6.90038066175991e-06	3.75283860551855e-06	4291	tags=69%, list=21%, signal=55%	HMGCS2/AKR1B10/ABAT/EHHADH/HADH/ALDH3A2/ALDH2/ALDH5A1/BDH2/ACAT1/BDH1/ECHS1/ALDH1B1/HADHA/HMGCL/ACADS/ALDH9A1/PDHA1/ACSM3/ALDH7A1/PDHB/ACAT2
KEGG_PPAR_SIGNALING_PATHWAY	KEGG_PPAR_SIGNALING_PATHWAY	68	0.534289815560574	2.01202432422232	5.79092917990235e-07	8.68639376985353e-06	4.72417906781508e-06	2103	tags=38%, list=10%, signal=34%	HMGCS2/ACOX1/ACSL5/EHHADH/CPT1A/CPT2/ACOX2/FABP2/PLIN1/PPARG/PCK2/ACAA1/ACADM/CD36/AQP7/SCP2/FABP5/PPARA/FABP1/FABP4/PCK1/SORBS1/SLC27A2/RXRA/DBI/CYP27A1
KEGG_CITRATE_CYCLE_TCA_CYCLE	KEGG_CITRATE_CYCLE_TCA_CYCLE	30	0.651699488853179	2.16935147260471	8.52279376259391e-07	1.18007913635916e-05	6.41797425037436e-06	2944	tags=67%, list=14%, signal=57%	SUCLG2/SUCLG1/MDH2/IDH1/SUCLA2/CS/DLD/PCK2/DLAT/SDHB/MDH1/SDHD/FH/PCK1/IDH3A/SDHA/PDHA1/SDHC/ACO2/IDH3B
KEGG_SULFUR_METABOLISM	KEGG_SULFUR_METABOLISM	11	0.839037560923081	2.26944222742033	3.19601520021431e-06	4.10916240027555e-05	2.23480762120249e-05	977	tags=55%, list=5%, signal=52%	BPNT1/SULT1A1/PAPSS2/SULT1A2/SUOX/SULT1E1
KEGG_GRAFT_VERSUS_HOST_DISEASE	KEGG_GRAFT_VERSUS_HOST_DISEASE	36	-0.488041	-2.46541	5.36439745854934e-06	6.034947140868e-05	3.28216423450716e-05	5078	tags=50%, list=25%, signal=38%	HLA-DMA/HLA-DRB4/HLA-DQB1/IL6/HLA-DOB/HLA-DRA/KIR2DL2/GZMB/KIR3DL1/KIR2DL5A/KIR2DL1/IFNG/TNF/KIR2DL3/IL2/IL1B/CD80/IL1A
KEGG_PYRUVATE_METABOLISM	KEGG_PYRUVATE_METABOLISM	39	0.592401737310604	2.06678460410924	5.05502746311361e-06	6.034947140868e-05	3.28216423450716e-05	4291	tags=62%, list=21%, signal=49%	ME2/MDH2/ALDH3A2/ALDH2/ME3/DLD/PCK2/DLAT/MDH1/ACAT1/ACSS2/LDHD/ALDH1B1/ACYP1/PCK1/ALDH9A1/HAGH/PDHA1/PKLR/ACACB/GLO1/ALDH7A1/PDHB/ACAT2
KEGG_BETA_ALANINE_METABOLISM	KEGG_BETA_ALANINE_METABOLISM	22	0.68196288113606	2.1470409438376	8.61344715945181e-06	8.61344715945181e-05	4.6845063498773e-05	3674	tags=59%, list=18%, signal=49%	ABAT/EHHADH/ALDH3A2/ALDH2/HIBCH/ACADM/ECHS1/ALDH1B1/HADHA/MLYCD/ALDH9A1/ALDH7A1/SMS
KEGG_GLYCOSYLPHOSPHATIDYLINOSITOL_GPI_ANCHOR_BIOSYNTHESIS	KEGG_GLYCOSYLPHOSPHATIDYLINOSITOL_GPI_ANCHOR_BIOSYNTHESIS	25	0.653914737514353	2.1044115841717	8.19492976935118e-06	8.61344715945181e-05	4.6845063498773e-05	4068	tags=64%, list=20%, signal=51%	PIGV/PIGZ/PIGG/PIGY/PGAP1/PIGC/PIGP/PIGM/PIGB/PIGS/PIGF/PIGU/PIGH/PIGN/PIGK/PIGA
KEGG_ASCORBATE_AND_ALDARATE_METABOLISM	KEGG_ASCORBATE_AND_ALDARATE_METABOLISM	13	0.763421533417922	2.15007806093123	1.61699335765152e-05	0.000153188844409091	8.33132311698565e-05	3957	tags=85%, list=19%, signal=68%	UGT1A6/UGT2B28/ALDH3A2/ALDH2/UGDH/ALDH1B1/ALDH9A1/UGT2B17/UGT2B15/ALDH7A1/UGT2A3
KEGG_METABOLISM_OF_XENOBIOTICS_BY_CYTOCHROME_P450	KEGG_METABOLISM_OF_XENOBIOTICS_BY_CYTOCHROME_P450	56	0.504165018425303	1.85423862000308	2.9447326782756e-05	0.000265025941044804	0.000144136915305069	4058	tags=48%, list=20%, signal=39%	UGT1A6/MGST3/UGT2B28/MGST1/GSTM4/ADH1C/ADH6/GSTK1/MGST2/CYP2C18/AKR1C3/ADH5/ADH1A/GSTO2/GSTA1/AKR1C1/UGT2B17/CYP2B6/AKR1C2/DHDH/CYP2C9/UGT2B15/GSTM3/EPHX1/ALDH3A1/UGT2A3/CYP3A5
KEGG_DRUG_METABOLISM_CYTOCHROME_P450	KEGG_DRUG_METABOLISM_CYTOCHROME_P450	58	0.500367639020243	1.85405268332998	5.34928319498227e-05	0.000458509988141337	0.00024936508126985	4058	tags=47%, list=20%, signal=38%	UGT1A6/MGST3/MAOA/UGT2B28/MGST1/GSTM4/FMO4/ADH1C/ADH6/GSTK1/MGST2/CYP2C18/ADH5/ADH1A/GSTO2/GSTA1/UGT2B17/CYP2B6/CYP2C9/MAOB/FMO5/UGT2B15/CYP2A13/GSTM3/ALDH3A1/UGT2A3/CYP3A5
KEGG_CARDIAC_MUSCLE_CONTRACTION	KEGG_CARDIAC_MUSCLE_CONTRACTION	72	0.461394753656103	1.75312196018364	6.48093150432153e-05	0.000530258032171762	0.000288385947321485	3625	tags=40%, list=18%, signal=33%	COX6C/COX5B/UQCRC2/UQCRFS1/COX7C/COX7B/UQCRH/COX6A1/SLC9A6/CACNB2/UQCRQ/UQCRB/COX8A/COX7A2/UQCR11/CYC1/COX6B1/CACNA1D/COX5A/COX7A2L/COX4I1/TPM1/UQCR10/ATP1B3/ATP1B1/CACNA2D4/TPM3/CACNB3/UQCRC1
KEGG_ALLOGRAFT_REJECTION	KEGG_ALLOGRAFT_REJECTION	34	-0.444975	-2.24854	9.01175152874963e-05	0.000705267510945623	0.000383566541040602	9820	tags=97%, list=48%, signal=51%	HLA-DPB1/IL10/PRF1/HLA-G/HLA-E/HLA-A/HLA-DQA1/HLA-B/FASLG/HLA-DMB/HLA-DRB1/HLA-F/HLA-DPA1/CD28/IL12A/HLA-C/CD86/HLA-DOA/IL12B/CD40/HLA-DMA/HLA-DRB4/HLA-DQB1/HLA-DOB/CD40LG/HLA-DRA/GZMB/IL4/IFNG/TNF/IL5/IL2/CD80
KEGG_INTESTINAL_IMMUNE_NETWORK_FOR_IGA_PRODUCTION	KEGG_INTESTINAL_IMMUNE_NETWORK_FOR_IGA_PRODUCTION	45	-0.384858	-2.07492	9.67682899991413e-05	0.00072576217499356	0.000394712761838603	5078	tags=51%, list=25%, signal=39%	HLA-DMA/HLA-DRB4/HLA-DQB1/IL6/ITGA4/TNFRSF13B/HLA-DOB/CD40LG/HLA-DRA/MAP3K14/TNFSF13B/ICOS/MADCAM1/IL15RA/TGFB1/CCL27/IL4/IL5/IL2/TNFRSF13C/CCL25/CD80/AICDA
KEGG_INSULIN_SIGNALING_PATHWAY	KEGG_INSULIN_SIGNALING_PATHWAY	135	0.403754822264246	1.64545776543235	0.000151227080956193	0.00108883498288459	0.000592173411744249	6488	tags=50%, list=31%, signal=34%	PPP1CC/PRKAB2/MAPK9/PPP1R3B/PRKACB/PTPRF/PRKAR2A/MAPK1/PCK2/SOS2/PPARGC1A/PPP1CB/PIK3R2/NRAS/PRKCI/CRKL/SOCS2/PCK1/PRKAB1/GSK3B/PRKAG2/SORBS1/PYGB/MAPK8/KRAS/MAPK3/CRK/INSR/PPP1R3D/PHKB/PRKAA1/FBP1/PIK3CB/PKLR/PIK3R1/CBLC/IRS2/ACACB/PPP1R3C/RHEB/PDE3B/MKNK2/AKT1/MAP2K1/MAP2K2/RPS6/PHKA2/MKNK1/EIF4E/RAF1/TRIP10/G6PC/RHOQ/CALML3/PRKCZ/PRKAR1B/FOXO1/SOS1/BAD/PYGL/ELK1/SOCS4/PPP1R3A/CALM1/PRKAG1/PDPK…
KEGG_PENTOSE_AND_GLUCURONATE_INTERCONVERSIONS	KEGG_PENTOSE_AND_GLUCURONATE_INTERCONVERSIONS	15	0.698334565279096	2.01687963390825	0.000192542278736555	0.00133298500663769	0.000724956757995936	4175	tags=73%, list=20%, signal=59%	UGT1A6/CRYL1/UGT2B28/UGP2/UGDH/UGT2B17/RPE/DHDH/UGT2B15/UGT2A3/DCXR
KEGG_ADHERENS_JUNCTION	KEGG_ADHERENS_JUNCTION	68	0.462769121479236	1.74269226513014	0.000243691688086631	0.00162461125391087	0.00088356050651293	5849	tags=51%, list=28%, signal=37%	WASL/CTNND1/PTPRF/TJP1/MAPK1/CDC42/CSNK2A1/SORBS1/PTPRB/MAPK3/INSR/IGF1R/FARP2/SMAD3/YES1/SMAD4/NLK/CTNNA2/ERBB2/IQGAP1/CTNNA1/TCF7L2/VCL/SMAD2/MAP3K7/TGFBR2/FER/CREBBP/SNAI2/SSX2IP/WASF3/CDH1/WASF2/PARD3/CSNK2B
KEGG_ARGININE_AND_PROLINE_METABOLISM	KEGG_ARGININE_AND_PROLINE_METABOLISM	49	0.484507172997411	1.75688223941002	0.000314503592992724	0.00202180881209608	0.00109958023113998	4730	tags=47%, list=23%, signal=36%	ALDH18A1/OTC/MAOA/ALDH3A2/ALDH2/GLUD1/GOT1/GLS/GOT2/OAT/NAGS/AGMAT/ACY1/ALDH1B1/ALDH9A1/MAOB/ALDH7A1/GATM/SMS/AMD1/ARG2/CKB/DAO
KEGG_TYPE_I_DIABETES_MELLITUS	KEGG_TYPE_I_DIABETES_MELLITUS	40	-0.369678	-1.93388	0.000435618921734413	0.00270384158317912	0.00147051033471145	1568	tags=40%, list=8%, signal=37%	GAD1/IL12B/HLA-DMA/HLA-DRB4/HLA-DQB1/HLA-DOB/HLA-DRA/GZMB/IFNG/TNF/IL2/IL1B/CD80/IL1A/LTA/PTPRN
KEGG_ASTHMA	KEGG_ASTHMA	27	-0.443071	-2.051	0.00050668867964973	0.00304013207789838	0.0016534051651728	9820	tags=96%, list=48%, signal=51%	HLA-DPB1/IL10/PRG2/FCER1G/IL13/CCL11/HLA-DQA1/HLA-DMB/HLA-DRB1/HLA-DPA1/IL3/HLA-DOA/CD40/HLA-DMA/HLA-DRB4/HLA-DQB1/HLA-DOB/CD40LG/HLA-DRA/IL9/IL4/MS4A2/EPX/TNF/RNASE3/IL5
KEGG_AUTOIMMUNE_THYROID_DISEASE	KEGG_AUTOIMMUNE_THYROID_DISEASE	47	-0.3376	-1.85196	0.000622687588438271	0.00361560535222222	0.00196638185822612	5459	tags=47%, list=26%, signal=35%	TSHR/CD40/TSHB/HLA-DMA/HLA-DRB4/HLA-DQB1/CGA/IFNA8/HLA-DOB/CD40LG/HLA-DRA/GZMB/IFNA5/IFNA7/CTLA4/IL4/IFNA21/IFNA4/TG/IL5/IL2/CD80
KEGG_SELENOAMINO_ACID_METABOLISM	KEGG_SELENOAMINO_ACID_METABOLISM	24	0.575361662433297	1.8387723755015	0.000655598983357109	0.00368774428138374	0.002005615310928	6514	tags=71%, list=32%, signal=49%	AHCYL2/CTH/PAPSS2/SEPHS2/AHCY/GGT6/CBS/LCMT1/MAT2B/AHCYL1/MAT2A/SEPHS1/METTL2B/LCMT2/GGT1/SCLY/GGT7
KEGG_TRYPTOPHAN_METABOLISM	KEGG_TRYPTOPHAN_METABOLISM	38	0.508983321765926	1.76348908354189	0.000801331226752602	0.00437089760046874	0.00237715483534265	5115	tags=55%, list=25%, signal=42%	DDC/EHHADH/MAOA/HADH/ALDH3A2/ALDH2/CAT/ACAT1/ECHS1/ALDH1B1/HADHA/ALDH9A1/WARS2/MAOB/ALDH7A1/AADAT/ACAT2/OGDHL/TPH2/TPH1/HAAO
KEGG_GLUTATHIONE_METABOLISM	KEGG_GLUTATHIONE_METABOLISM	47	0.4710889184221	1.69159052931497	0.0014768676346855	0.00781871100715855	0.00425228142494588	6514	tags=53%, list=32%, signal=36%	MGST3/ANPEP/IDH1/RRM2B/MGST1/GSTM4/GCLC/GGT6/GSTK1/MGST2/GSTO2/GSTA1/GSTM3/GGCT/SMS/GSS/TXNDC12/GSTZ1/GSTA4/GSR/GPX4/GGT1/GSTT1/GSTM1/GGT7
KEGG_STARCH_AND_SUCROSE_METABOLISM	KEGG_STARCH_AND_SUCROSE_METABOLISM	35	0.49798053528804	1.70494882487816	0.00158432459958455	0.00814795508357771	0.00443134399282296	4046	tags=46%, list=20%, signal=37%	UGT1A6/GBA3/ENPP1/PGM1/AGL/UGT2B28/UGP2/UGDH/PYGB/GBE1/UGT2B17/UGT2B15/ENPP3/TREH/UGT2A3/UXS1
KEGG_HISTIDINE_METABOLISM	KEGG_HISTIDINE_METABOLISM	27	0.546210783390798	1.78320797137976	0.0018220693201185	0.00911034660059252	0.00495474990558541	6334	tags=59%, list=31%, signal=41%	DDC/ASPA/MAOA/ALDH3A2/ALDH2/HNMT/ALDH1B1/LCMT1/ALDH9A1/MAOB/ALDH7A1/ALDH3A1/METTL2B/LCMT2/UROC1/ALDH3B1
KEGG_LYSINE_DEGRADATION	KEGG_LYSINE_DEGRADATION	39	0.493329673069496	1.72113974155293	0.00194436098396576	0.00916648326374303	0.00498528037150937	5696	tags=59%, list=28%, signal=43%	EHHADH/HADH/ALDH3A2/ALDH2/ACAT1/TMLHE/ECHS1/ALDH1B1/HADHA/ALDH9A1/ASH1L/AASDH/PLOD2/ALDH7A1/AASDHPPT/AADAT/ACAT2/OGDHL/PIPOX/SUV39H2/DLST/SETMAR/OGDH
KEGG_FC_GAMMA_R_MEDIATED_PHAGOCYTOSIS	KEGG_FC_GAMMA_R_MEDIATED_PHAGOCYTOSIS	88	0.404886351879868	1.57692806115414	0.00198607137381099	0.00916648326374303	0.00498528037150937	5790	tags=41%, list=28%, signal=30%	WASL/ASAP2/MYO10/SCIN/PLD1/PAK1/MAPK1/PIP5K1B/SPHK2/VAV3/PIK3R2/CRKL/CDC42/MAPK3/CRK/ASAP3/ARF6/PIK3CB/PIK3R1/PIP5K1A/PRKCE/ARPC5/CFL1/AKT1/ARPC1A/MAP2K1/MARCKS/PLA2G4A/PLA2G4D/RAF1/VAV2/PLA2G6/WASF3/WASF2/DNM1L/LIMK2
KEGG_ENDOCYTOSIS	KEGG_ENDOCYTOSIS	174	0.356855785822572	1.46927543224179	0.00190732950304911	0.00916648326374303	0.00498528037150937	6552	tags=40%, list=32%, signal=28%	RAB11FIP1/ASAP2/CHMP4B/RAB4A/FGFR3/PLD1/SMAP1/VTA1/PDCD6IP/PIP5K1B/CHMP5/STAM2/PSD3/NEDD4L/RAB5B/VPS4B/PRKCI/RAB22A/CDC42/ERBB3/USP8/VPS36/TSG101/WWP1/ASAP3/IGF1R/ARF6/GIT1/FGFR2/CLTC/VPS4A/CHMP4C/VPS25/RAB5C/STAMBP/ACAP2/CBLC/PIP5K1A/CHMP2B/STAM/PARD6G/RAB5A/VPS28/HSPA1A/IQSEC2/RAB11B/RAB11A/RNF41/ARRB1/PARD6B/DAB2/EPN1/SH3KBP1/RAB11FIP4/RAB11FIP5/PRKCZ/VPS37B/AP2A2/CHMP2A/PARD3/DNM1L/LDLRAP1/CL…
KEGG_INOSITOL_PHOSPHATE_METABOLISM	KEGG_INOSITOL_PHOSPHATE_METABOLISM	54	0.448888651015829	1.64199645560532	0.00220495423031891	0.00979585272640169	0.00532756902663952	7485	tags=59%, list=36%, signal=38%	OCRL/ALDH6A1/PLCD3/MINPP1/PLCE1/SYNJ2/IMPA2/PIP5K1B/PIP4K2C/IMPA1/INPP5A/PLCB4/PTEN/INPP5J/PIK3C2B/ITPK1/PIK3CB/PIP5K1A/PLCB3/IPMK/ITPKA/SYNJ1/PIK3C2A/INPP1/PLCD1/TPI1/CDIPT/PIK3C3/INPP4B/INPP5B/IPPK/PIKFYVE
KEGG_COLORECTAL_CANCER	KEGG_COLORECTAL_CANCER	62	0.436679478942398	1.63934774240342	0.00223127756545816	0.00979585272640169	0.00532756902663952	4891	tags=44%, list=24%, signal=33%	MAPK9/CYCS/MAPK1/APPL1/PIK3R2/GSK3B/MAPK8/KRAS/MAPK3/AXIN2/SMAD3/PIK3CB/PIK3R1/APC/SMAD4/TP53/AKT1/TCF7L2/MAP2K1/BAX/MSH2/MSH3/CASP3/SMAD2/TGFBR2/CCND1/RAF1
KEGG_TERPENOID_BACKBONE_BIOSYNTHESIS	KEGG_TERPENOID_BACKBONE_BIOSYNTHESIS	15	0.631632302389937	1.82423495864007	0.00247348629850545	0.0106006555650233	0.00576526881606533	1344	tags=47%, list=7%, signal=44%	HMGCS2/PDSS1/ACAT1/DHDDS/HMGCR/PDSS2/GGPS1
KEGG_NEUROTROPHIN_SIGNALING_PATHWAY	KEGG_NEUROTROPHIN_SIGNALING_PATHWAY	124	0.366780726483689	1.48427250000504	0.00266132660673073	0.0111404369584077	0.00605883413527437	7680	tags=48%, list=37%, signal=31%	CAMK2G/MAPK9/PSEN1/CAMK2D/MAPK1/GAB1/SOS2/YWHAE/PIK3R2/NRAS/FRS2/CRKL/MAPK13/RPS6KA6/CDC42/GSK3B/MAPK8/KRAS/MAPK3/CRK/PRDM4/MAPK14/KIDINS220/PIK3CB/PIK3R1/SORT1/IRS2/RPS6KA1/TP53/ABL1/YWHAG/AKT1/YWHAB/NTF4/MAP2K1/BAX/MAP2K2/BDNF/YWHAQ/MAP2K7/RAF1/CALML3/RAP1A/MAP2K5/YWHAZ/SOS1/BAD/RAP1B/CALM1/PDPK1/GRB2/SHC1/NFKBIB/BCL2/PTPN11/NTRK3/AKT2/SH2B3/CALM3/CALML5
KEGG_PANCREATIC_CANCER	KEGG_PANCREATIC_CANCER	69	0.42653837768389	1.60754266200182	0.00282374405765216	0.0115516802358498	0.00628249275984811	5138	tags=42%, list=25%, signal=32%	TGFA/MAPK9/PLD1/RALA/MAPK1/PIK3R2/CDC42/RALBP1/MAPK8/KRAS/MAPK3/SMAD3/PIK3CB/PIK3R1/CHUK/SMAD4/TP53/AKT1/ERBB2/RB1/MAP2K1/CDK6/SMAD2/TGFBR2/CCND1/RAF1/VEGFA/E2F2/RALB
KEGG_ERBB_SIGNALING_PATHWAY	KEGG_ERBB_SIGNALING_PATHWAY	85	0.397409425344239	1.53999479294504	0.00319659949617461	0.0127863979846985	0.00695400592150267	6488	tags=47%, list=31%, signal=32%	TGFA/CAMK2G/MAPK9/CAMK2D/PAK1/MAPK1/GAB1/SOS2/PIK3R2/NRAS/CRKL/GSK3B/ERBB3/MAPK8/PTK2/KRAS/MAPK3/CRK/MAP2K4/PIK3CB/PIK3R1/CBLC/PAK4/BTC/ABL1/AKT1/ERBB2/NCK1/MAP2K1/MAP2K2/MAP2K7/RAF1/SOS1/NRG3/BAD/ELK1/NCK2/PAK6/EGF/GRB2
KEGG_PORPHYRIN_AND_CHLOROPHYLL_METABOLISM	KEGG_PORPHYRIN_AND_CHLOROPHYLL_METABOLISM	27	0.529648042083312	1.72913578308633	0.00333109725577473	0.013034728392162	0.0070890628097723	2089	tags=41%, list=10%, signal=37%	UGT1A6/ALAD/UGT2B28/COX10/FECH/COX15/FTH1/BLVRB/HCCS/UGT2B17/CPOX
KEGG_ENDOMETRIAL_CANCER	KEGG_ENDOMETRIAL_CANCER	52	0.448739362457353	1.63276918576647	0.00345375116080867	0.0132271321052247	0.00719370342564851	6642	tags=58%, list=32%, signal=39%	MAPK1/SOS2/PIK3R2/NRAS/PTEN/GSK3B/KRAS/MAPK3/AXIN2/PIK3CB/PIK3R1/APC/TP53/CTNNA2/AKT1/ERBB2/CTNNA1/TCF7L2/MAP2K1/MAP2K2/CCND1/RAF1/SOS1/CDH1/BAD/ELK1/EGF/PDPK1/GRB2/CASP9
KEGG_GLYCEROPHOSPHOLIPID_METABOLISM	KEGG_GLYCEROPHOSPHOLIPID_METABOLISM	67	0.41398540477137	1.55636377212516	0.00389540090323067	0.014607753387115	0.00794456763158887	5511	tags=45%, list=27%, signal=33%	GPD1L/ETNK1/PLA2G12A/MBOAT1/LPCAT3/PLD1/CDS1/CHPT1/GPAM/CRLS1/LCLAT1/GPD2/LYPLA1/DGKQ/PCYT1A/MBOAT2/CHKA/PLA2G10/CDS2/MBOAT7/LPCAT2/PTDSS1/AGPAT3/PLA2G4A/PCYT1B/PEMT/DGKD/PLA2G6/PLA2G15/GNPAT
KEGG_CHRONIC_MYELOID_LEUKEMIA	KEGG_CHRONIC_MYELOID_LEUKEMIA	72	0.399766268428662	1.51895750562721	0.00419524299429971	0.015411096713754	0.00838147365133992	5780	tags=44%, list=28%, signal=32%	MAPK1/SOS2/MECOM/PIK3R2/NRAS/CRKL/KRAS/MAPK3/CRK/SMAD3/PIK3CB/PIK3R1/CBLC/CHUK/SMAD4/TP53/ABL1/AKT1/CTBP2/RB1/MAP2K1/CDK6/HDAC1/HDAC2/MAP2K2/TGFBR2/CCND1/RAF1/E2F2/BCR/SOS1/BAD
KEGG_THYROID_CANCER	KEGG_THYROID_CANCER	29	0.504618396294984	1.66982350270961	0.00459026066993795	0.0165249384117766	0.00898724720640484	4663	tags=52%, list=23%, signal=40%	NCOA4/PPARG/MAPK1/NRAS/CCDC6/KRAS/MAPK3/RXRA/TPM3/TP53/TCF7L2/MAP2K1/TFG/MAP2K2/CCND1
KEGG_ADIPOCYTOKINE_SIGNALING_PATHWAY	KEGG_ADIPOCYTOKINE_SIGNALING_PATHWAY	66	0.419973171940844	1.57700833626502	0.00481104230983486	0.0169801493288289	0.00923481805602976	3493	tags=32%, list=17%, signal=27%	ACSL5/PRKAB2/MAPK9/CPT1A/ADIPOR2/PCK2/CD36/PPARGC1A/PPARA/PCK1/PRKAB1/PRKAG2/MAPK8/RXRA/PRKAA1/STK11/IRS2/ACACB/CHUK/AKT1/CAMKK2
KEGG_GLYCINE_SERINE_AND_THREONINE_METABOLISM	KEGG_GLYCINE_SERINE_AND_THREONINE_METABOLISM	31	0.494871588433139	1.65149396077104	0.00550001948858854	0.0186793114706781	0.0101589237822986	4730	tags=45%, list=23%, signal=35%	CTH/MAOA/DLD/CHDH/CBS/SHMT1/GLYCTK/PSPH/MAOB/AMT/GATM/AGXT/PIPOX/DAO
KEGG_LYSOSOME	KEGG_LYSOSOME	118	0.362762284811339	1.46250229951796	0.00543467028836276	0.0186793114706781	0.0101589237822986	8557	tags=53%, list=41%, signal=31%	AP3S2/CLN5/CTSA/SLC17A5/SCARB2/CD164/LGMN/SUMF1/AP1G1/AP1S1/FUCA1/CLTC/LAMP2/LAPTM4A/LAPTM4B/SORT1/AP4E1/PPT2/ATP6V0D2/NEU1/AP1M2/AP3M1/AP3B1/ATP6V1H/MFSD8/ASAH1/GNPTAB/HEXB/AP4M1/ATP6V0A2/CTSO/ABCA2/LIPA/CLN3/PLA2G15/AP3S1/ATP6V0D1/ATP6V0B/NAGPA/GGA1/CTSS/GNPTG/CLTA/GALC/GNS/M6PR/GUSB/ABCB9/CTSW/SLC11A2/ATP6V0C/AGA/GLB1/AP4S1/HGSNAT/NPC2/AP3M2/ATP6V0A4/GALNS/ATP6V0A1/HYAL1/LAMP1
KEGG_RENAL_CELL_CARCINOMA	KEGG_RENAL_CELL_CARCINOMA	66	0.413512649664404	1.55274893550499	0.00619659624270167	0.0206553208090056	0.0112335955277048	6108	tags=47%, list=30%, signal=33%	TGFA/EGLN1/PAK1/MAPK1/GAB1/SOS2/PIK3R2/NRAS/CRKL/FH/CDC42/KRAS/MAPK3/CRK/PIK3CB/PIK3R1/PAK4/FLCN/EPAS1/AKT1/ARNT/MAP2K1/MAP2K2/CUL2/CREBBP/RAF1/VEGFA/RAP1A/SOS1/RAP1B/PAK6
KEGG_NITROGEN_METABOLISM	KEGG_NITROGEN_METABOLISM	23	0.535627544107554	1.69702034221681	0.00641257654323182	0.020986614141486	0.0114137726032643	2948	tags=39%, list=14%, signal=34%	CA2/CTH/GLUD1/CA12/GLS/CA1/CA3/CA7/AMT
KEGG_NON_SMALL_CELL_LUNG_CANCER	KEGG_NON_SMALL_CELL_LUNG_CANCER	54	0.427759878659248	1.56470920576667	0.00756909654557815	0.0243292388965012	0.0132316913296761	6642	tags=50%, list=32%, signal=34%	TGFA/MAPK1/SOS2/PIK3R2/NRAS/KRAS/MAPK3/RXRA/FHIT/PIK3CB/PIK3R1/TP53/AKT1/ERBB2/RB1/MAP2K1/CDK6/MAP2K2/CCND1/RAF1/E2F2/SOS1/BAD/EGF/PDPK1/GRB2/CASP9
KEGG_RETINOL_METABOLISM	KEGG_RETINOL_METABOLISM	47	0.439376475416519	1.57771719001129	0.00778337927233475	0.0245790924389518	0.0133675765896054	4905	tags=45%, list=24%, signal=34%	UGT1A6/RETSAT/UGT2B28/ALDH1A1/ADH1C/ADH6/CYP2C18/ADH5/DHRS3/ADH1A/UGT2B17/CYP2B6/PNPLA4/RDH10/CYP2C9/UGT2B15/CYP2A13/UGT2A3/CYP3A5/RDH12/DGAT1
KEGG_PHOSPHATIDYLINOSITOL_SIGNALING_SYSTEM	KEGG_PHOSPHATIDYLINOSITOL_SIGNALING_SYSTEM	76	0.390243803427866	1.49192995939989	0.00950506013320409	0.0289984885419786	0.0157711078035322	7851	tags=53%, list=38%, signal=33%	OCRL/PLCD3/PLCE1/CDS1/SYNJ2/IMPA2/PIP5K1B/PIP4K2C/IMPA1/INPP5A/PIK3R2/PLCB4/PTEN/INPP5J/PIK3C2B/DGKQ/ITPK1/PIK3CB/PIK3R1/PIP5K1A/PLCB3/CDS2/ITPKA/DGKD/CALML3/SYNJ1/PIK3C2A/INPP1/PLCD1/CALM1/CDIPT/PIK3C3/INPP4B/INPP5B/IPPK/PIKFYVE/CALM3/CALML5/PLCZ1/ITPR3
KEGG_WNT_SIGNALING_PATHWAY	KEGG_WNT_SIGNALING_PATHWAY	147	0.338126943268364	1.38009544914805	0.00937863895716348	0.0289984885419786	0.0157711078035322	7434	tags=46%, list=36%, signal=30%	LRP6/CAMK2G/MAPK9/PRKACB/PSEN1/CHP2/CAMK2D/SIAH1/FZD5/FRAT2/PPP2R1B/ROCK2/PPP2R5A/PLCB4/GSK3B/CSNK2A1/MAPK8/PPP2CB/DAAM2/CTNNBIP1/AXIN2/SMAD3/CSNK1A1/SENP2/TBL1XR1/APC/PPP2R5E/FBXW11/FZD7/SMAD4/TP53/NLK/PLCB3/VANGL1/CTBP2/TCF7L2/FZD6/WIF1/PPP3R1/WNT8A/DVL2/FZD1/SMAD2/MAP3K7/CCND1/CCND2/CREBBP/FRAT1/DAAM1/VANGL2/LRP5/PPP2R5D/PPP3CA/CSNK2B/SFRP1/PPP3CB/NFAT5/CTBP1/PPARD/NKD2/PPP2CA/BTRC/CACYBP/ROCK…
KEGG_SYSTEMIC_LUPUS_ERYTHEMATOSUS	KEGG_SYSTEMIC_LUPUS_ERYTHEMATOSUS	51	-0.282163	-1.57803	0.00980986710175979	0.0294296013052794	0.0160055726397134	11141	tags=41%, list=54%, signal=19%	C1QB/CD40/C1S/GRIN2B/HLA-DMA/HLA-DRB4/HLA-DQB1/HLA-DOB/CD40LG/HLA-DRA/C1R/C3/FCGR3B/IFNG/C2/ACTN2/GRIN2A/TNF/CD80/C8B/FCGR2C
KEGG_TYROSINE_METABOLISM	KEGG_TYROSINE_METABOLISM	40	0.458225933452595	1.60452519416338	0.0103426718690439	0.0302081498608869	0.0164289937839911	5357	tags=45%, list=26%, signal=33%	DDC/MAOA/GOT1/ADH1C/ADH6/GOT2/ADH5/ADH1A/LCMT1/MAOB/COMT/FAH/ALDH3A1/DBH/GSTZ1/METTL2B/LCMT2/PNMT
KEGG_GLYCEROLIPID_METABOLISM	KEGG_GLYCEROLIPID_METABOLISM	42	0.448143569796143	1.58511801201691	0.0105839604822616	0.0302081498608869	0.0164289937839911	4905	tags=40%, list=24%, signal=31%	MBOAT1/ALDH3A2/ALDH2/GPAM/LCLAT1/ALDH1B1/DGKQ/ALDH9A1/GLYCTK/MBOAT2/PNLIPRP2/MGLL/ALDH7A1/AGK/AGPAT3/DGKD/DGAT1
KEGG_GLYCOLYSIS_GLUCONEOGENESIS	KEGG_GLYCOLYSIS_GLUCONEOGENESIS	60	0.402047061776182	1.49763385161205	0.010630843384365	0.0302081498608869	0.0164289937839911	4170	tags=37%, list=20%, signal=29%	PGM1/ALDH3A2/GALM/ALDH2/DLD/ADH1C/PCK2/DLAT/ADH6/ACSS2/ALDH1B1/ADH5/PCK1/ADH1A/ALDH9A1/FBP1/PDHA1/PKLR/ALDH7A1/ALDH3A1/PDHB/PFKM
KEGG_PROSTATE_CANCER	KEGG_PROSTATE_CANCER	89	0.367260894082077	1.43139773728321	0.0107406755060931	0.0302081498608869	0.0164289937839911	6642	tags=44%, list=32%, signal=30%	PDGFA/TGFA/MAPK1/SOS2/PIK3R2/NRAS/PTEN/GSK3B/KRAS/MAPK3/IGF1R/FGFR2/PIK3CB/PDGFD/PIK3R1/CCNE2/CHUK/TP53/PDGFC/AKT1/ERBB2/RB1/TCF7L2/MAP2K1/MAP2K2/CCND1/CREBBP/RAF1/E2F2/KLK3/FOXO1/SOS1/CREB3L4/BAD/IGF1/EGF/PDPK1/GRB2/CASP9
KEGG_NUCLEOTIDE_EXCISION_REPAIR	KEGG_NUCLEOTIDE_EXCISION_REPAIR	44	0.430734481437075	1.52967627680567	0.0115511755206025	0.0319878706724377	0.0173969121200977	11038	tags=89%, list=53%, signal=41%	ERCC6/GTF2H3/CUL4B/CUL4A/GTF2H1/ERCC8/POLE4/CDK7/RAD23B/ERCC1/GTF2H5/RFC5/POLE3/RPA4/RPA3/POLE2/RFC1/CCNH/RFC3/PCNA/MNAT1/CETN2/DDB1/RBX1/RAD23A/XPA/RFC2/RPA2/XPC/POLD4/RPA1/ERCC4/POLE/GTF2H4/ERCC5/POLD3/DDB2/POLD2/LIG1
KEGG_UBIQUITIN_MEDIATED_PROTEOLYSIS	KEGG_UBIQUITIN_MEDIATED_PROTEOLYSIS	129	0.350660048159131	1.42295877501319	0.0122419702770463	0.0328888753711691	0.0178869322194078	8759	tags=58%, list=42%, signal=34%	UBE2A/UBE2E3/SIAH1/NEDD4L/CUL3/CUL4B/KLHL13/CUL4A/UBE4B/UBE3C/TRIM32/WWP1/RCHY1/KLHL9/UBE3B/RNF7/CDC23/UBE2E1/ERCC8/CBLC/DET1/UBE4A/HERC2/BIRC2/UBE2K/UBE2D2/UBE2G1/FBXW11/HUWE1/HERC3/UBE2Q1/UBA3/UBE2R2/UBE2D4/CUL5/ANAPC13/PIAS4/CUL2/UBE2D3/MGRN1/HERC4/UBOX5/SKP2/UBE2Z/MID1/FBXO4/UBR5/UBE2Q2/UBE2L3/SMURF1/ANAPC10/TRIM37/FZR1/BIRC6/UBE3A/BTRC/DDB1/RBX1/ANAPC11/UBE2QL1/SAE1/SMURF2/CDC34/PIAS1/UBE2H/…
KEGG_COMPLEMENT_AND_COAGULATION_CASCADES	KEGG_COMPLEMENT_AND_COAGULATION_CASCADES	67	-0.234267	-1.3729	0.0121433935595526	0.0328888753711691	0.0178869322194078	3699	tags=48%, list=18%, signal=39%	CFI/C1S/F2R/SERPINA1/C4BPB/VWF/CR1/SERPING1/F11/C1R/FGG/C3/F10/CPB2/F7/MBL2/CR2/SERPINA5/F2/MASP2/PLAU/C4BPA/C2/FGA/F5/CD55/CFB/SERPINC1/F13B/SERPIND1/C8B/PLAUR
KEGG_SPHINGOLIPID_METABOLISM	KEGG_SPHINGOLIPID_METABOLISM	32	0.469523016745665	1.57597089308035	0.0138802371887506	0.0367418043231635	0.0199823848073345	4048	tags=47%, list=20%, signal=38%	UGT8/SPHK2/DEGS2/NEU1/SMPD3/B4GALT6/ASAH1/ACER3/NEU4/SGPL1/SPTLC2/KDSR/UGCG/SGPP1/ENPP7
KEGG_REGULATION_OF_ACTIN_CYTOSKELETON	KEGG_REGULATION_OF_ACTIN_CYTOSKELETON	206	0.318828394355546	1.32118151127328	0.0148859047123881	0.0388327949018819	0.0211195902097954	4142	tags=28%, list=20%, signal=22%	IQGAP2/WASL/RRAS2/GNG12/PDGFA/PPP1CC/CYFIP1/ARHGEF12/SCIN/FGFR3/PAK1/MAPK1/PIP5K1B/ROCK2/PFN2/SOS2/PIP4K2C/VAV3/PPP1CB/PIK3R2/NCKAP1/NRAS/CRKL/CDC42/DIAPH2/PTK2/KRAS/GNA13/MAPK3/BCAR1/CRK/GIT1/FGFR2/PIK3CB/ARHGEF7/PDGFD/PIK3R1/MYL5/MYL12A/PIP5K1A/PAK4/APC/EZR/ARPC5/CFL1/FGF14/PDGFC/MYLK/IQGAP1/SSH3/ARPC1A/MAP2K1/FGF13/BDKRB1/MAP2K2/VCL/FGF20
KEGG_GLYOXYLATE_AND_DICARBOXYLATE_METABOLISM	KEGG_GLYOXYLATE_AND_DICARBOXYLATE_METABOLISM	16	0.554917603407877	1.63220766617597	0.0156212838531779	0.0401690156224575	0.0218463067420383	6184	tags=56%, list=30%, signal=39%	MDH2/CS/MDH1/GLYCTK/ACO2/HYI/MTHFD2L/GRHPR/ACO1
KEGG_ALANINE_ASPARTATE_AND_GLUTAMATE_METABOLISM	KEGG_ALANINE_ASPARTATE_AND_GLUTAMATE_METABOLISM	30	0.45730416371464	1.52225600595203	0.0177758827168498	0.045065618155394	0.024509371277495	1462	tags=27%, list=7%, signal=25%	ABAT/ASPA/ALDH5A1/GLUD1/GOT1/GLS/GOT2/GFPT1
KEGG_AXON_GUIDANCE	KEGG_AXON_GUIDANCE	127	0.345915484017132	1.40267899951551	0.0191899915571747	0.0479749788929367	0.0260916551873866	6354	tags=41%, list=31%, signal=29%	SEMA5A/SEMA6A/ARHGEF12/SEMA6D/CHP2/PAK1/MAPK1/ROCK2/NGEF/EFNA5/NRAS/CDC42/GSK3B/PTK2/KRAS/MAPK3/GNAI1/PLXNA2/EFNA4/EFNA1/EFNB2/PAK4/EPHA7/EFNB1/CFL1/SEMA4G/ABL1/NTN4/NCK1/SEMA3E/ABLIM1/RASA1/EPHB2/CXCL12/PPP3R1/UNC5B/SEMA3B/UNC5A/ABLIM2/EPHA1/EPHB4/PPP3CA/LIMK2/PPP3CB/NFAT5/SRGAP3/NCK2/PAK6/EFNA3/GNAI3/EPHA5/CFL2
KEGG_TIGHT_JUNCTION	KEGG_TIGHT_JUNCTION	127	0.344869413892872	1.39843721022559	0.0200965870189677	0.0495532282659477	0.0269500013376207	3567	tags=28%, list=17%, signal=23%	RRAS2/MPP5/TJP2/CLDN23/TJP1/EPB41L3/PPP2R2A/PPP2R1B/MAGI1/CASK/CGN/EPB41L1/MAGI3/NRAS/PRKCI/CDC42/PTEN/CSNK2A1/OCLN/PPP2CB/KRAS/VAPA/CTTN/GNAI1/ASH1L/F11R/MYL5/MYL12A/EPB41/YES1/PARD6G/PRKCE/CTNNA2/AKT1/CTNNA1
KEGG_TYPE_II_DIABETES_MELLITUS	KEGG_TYPE_II_DIABETES_MELLITUS	45	0.418175004806289	1.49140226816326	0.0206766833712559	0.0502946352273792	0.027353222667522	2962	tags=29%, list=14%, signal=25%	MAPK9/MAPK1/PIK3R2/SOCS2/CACNA1D/MAPK8/MAPK3/INSR/PIK3CB/PKLR/PIK3R1/IRS2/PRKCE
KEGG_PROXIMAL_TUBULE_BICARBONATE_RECLAMATION	KEGG_PROXIMAL_TUBULE_BICARBONATE_RECLAMATION	23	0.493258436340772	1.56278296299165	0.0221795230838627	0.0532308554012705	0.0289501143410419	4735	tags=52%, list=23%, signal=40%	CA2/GLUD1/SLC4A4/PCK2/MDH1/GLS/PCK1/ATP1B3/ATP1B1/SLC25A10/ATP1A1/ATP1A2
KEGG_NICOTINATE_AND_NICOTINAMIDE_METABOLISM	KEGG_NICOTINATE_AND_NICOTINAMIDE_METABOLISM	22	0.505296021811612	1.59083621352016	0.023406226712013	0.055007767084362	0.0299165049055302	4040	tags=41%, list=20%, signal=33%	NMNAT1/ENPP1/NMNAT3/NNT/NT5E/NUDT12/NT5C2/ENPP3/BST1
KEGG_RNA_DEGRADATION	KEGG_RNA_DEGRADATION	53	0.40402660531556	1.47759235379375	0.023531100363866	0.055007767084362	0.0299165049055302	8240	tags=55%, list=40%, signal=33%	LSM4/CNOT6/CNOT2/CNOT7/PAPOLA/WDR61/HSPA9/C1D/CNOT8/DCP1A/MPHOSPH6/PATL1/PARN/LSM3/CNOT1/CNOT6L/LSM1/HSPD1/PAPOLG/TTC37/CNOT4/LSM5/CNOT10/EXOSC6/ZCCHC7/DCP1B/XRN2/EXOSC4/EDC3
KEGG_DORSO_VENTRAL_AXIS_FORMATION	KEGG_DORSO_VENTRAL_AXIS_FORMATION	23	0.486234163436643	1.54052806938372	0.025565648401599	0.0589976501575362	0.0320864413137477	8540	tags=65%, list=41%, signal=38%	MAPK1/SOS2/SPIRE2/KRAS/MAPK3/PIWIL4/MAP2K1/PIWIL2/PIWIL1/SOS1/ETS2/GRB2/NOTCH2/ETV6/SPIRE1
KEGG_P53_SIGNALING_PATHWAY	KEGG_P53_SIGNALING_PATHWAY	65	0.381736768227027	1.42912266479574	0.0270551508844953	0.061644647584926	0.033526036405837	6642	tags=42%, list=32%, signal=28%	RRM2B/SIAH1/CYCS/STEAP3/CCNG1/PTEN/SESN1/RCHY1/PERP/CCNE2/TP53/BAX/CDK6/TP53I3/CASP3/ZMAT3/CCND1/CCND2/GADD45A/CHEK2/FAS/IGF1/CDK1/TNFRSF10B/EI24/SESN2/CASP9
KEGG_GLIOMA	KEGG_GLIOMA	64	0.379897747781743	1.42327901884078	0.0290758047767394	0.0654205607476636	0.0355796032136416	6488	tags=45%, list=31%, signal=31%	PDGFA/TGFA/CAMK2G/CAMK2D/MAPK1/SOS2/PIK3R2/NRAS/PTEN/KRAS/MAPK3/IGF1R/PIK3CB/PIK3R1/TP53/AKT1/RB1/MAP2K1/CDK6/MAP2K2/CCND1/RAF1/E2F2/CALML3/SOS1/IGF1/CALM1/EGF/GRB2
KEGG_VASOPRESSIN_REGULATED_WATER_REABSORPTION	KEGG_VASOPRESSIN_REGULATED_WATER_REABSORPTION	44	0.410145761981166	1.45655913137437	0.0319488817891374	0.070997515086972	0.0386126836437918	6703	tags=48%, list=32%, signal=32%	PRKACB/ADCY9/RAB5B/ADCY6/RAB5C/RAB5A/DCTN4/DYNC1LI2/NSF/RAB11B/DCTN6/RAB11A/DCTN2/AQP2/VAMP2/DYNC2LI1/CREB3L4/DYNLL1/AVPR2/DYNC1I2/DYNC1I1
KEGG_GAP_JUNCTION	KEGG_GAP_JUNCTION	82	0.356522277004881	1.38032771016691	0.0337768679631525	0.0741443443093592	0.0403241170805287	6488	tags=39%, list=31%, signal=27%	PDGFA/TUBAL3/PRKACB/ADCY9/TJP1/MAPK1/SOS2/NRAS/PLCB4/KRAS/MAPK3/ADCY6/GNAI1/PDGFD/CSNK1D/GNAQ/PRKG1/PLCB3/GNA11/PDGFC/MAP2K1/MAP2K2/MAP3K2/RAF1/MAP2K5/TUBA1C/LPAR1/SOS1/CDK1/GNAI3/EGF/GRB2
KEGG_PYRIMIDINE_METABOLISM	KEGG_PYRIMIDINE_METABOLISM	91	0.354293325829497	1.38650224978322	0.034587995930824	0.0745723058926744	0.0405568681170685	10931	tags=69%, list=53%, signal=33%	AK3/POLR2H/ENTPD5/RRM2B/CTPS2/NT5E/UPRT/UCK2/NME6/CMPK1/PRIM2/POLE4/NT5C2/UCKL1/CANT1/DCK/POLR3F/NME7/POLE3/POLR3B/POLR1D/TXNRD1/POLR3A/POLR2J/UMPS/POLE2/POLR1B/NT5C/POLR3GL/TYMS/POLR2I/POLR2B/DUT/POLR2E/ENTPD6/NME3/POLR1C/NUDT2/UPB1/TK2/POLD4/POLR2C/POLA1/POLR3G/POLE/TXNRD2/POLR2G/POLR2K/POLR2D/CMPK2/POLR3K/POLR2L/DTYMK/RRM1/UPP1/POLR1E/DPYD/POLR3H/NME1/POLD3/ITPA/DHODH/POLD2
KEGG_TGF_BETA_SIGNALING_PATHWAY	KEGG_TGF_BETA_SIGNALING_PATHWAY	83	0.356492814059742	1.38041949992393	0.0348004094165814	0.0745723058926744	0.0405568681170685	7784	tags=51%, list=38%, signal=32%	ACVR2A/CDKN2B/PITX2/MAPK1/PPP2R1B/ROCK2/BMP8B/ID3/SMAD7/PPP2CB/MAPK3/BMPR1A/ACVR1C/SMAD3/SMAD1/SMAD4/ZFYVE9/ID4/BMP5/ACVR2B/SMAD2/TGFBR2/SMAD9/TFDP1/CREBBP/SMAD6/SMAD5/GDF5/BMPR2/SMURF1/LTBP1/ZFYVE16/RBL2/PPP2CA/AMHR2/ROCK1/RBX1/AMH/PPP2R1A/THBS1/SMURF2/RBL1
KEGG_OOCYTE_MEIOSIS	KEGG_OOCYTE_MEIOSIS	109	0.339368813845993	1.35629130179578	0.0392354124748491	0.0830867558290922	0.0451875338719624	8107	tags=49%, list=39%, signal=30%	PPP1CC/CAMK2G/PRKACB/CHP2/CAMK2D/ADCY9/MAPK1/PPP2R1B/SLK/PPP1CB/YWHAE/PPP2R5A/RPS6KA6/PPP2CB/MAPK3/ADCY6/IGF1R/CDC23/CCNE2/RPS6KA1/PPP2R5E/FBXW11/YWHAG/YWHAB/MAP2K1/ANAPC13/PPP3R1/PGR/YWHAQ/MAD2L1/CALML3/YWHAZ/PPP2R5D/PPP3CA/PPP3CB/IGF1/CDK1/ANAPC10/CALM1/PPP2CA/BTRC/RBX1/ANAPC11/ADCY2/PPP2R1A/CDK2/CALM3/CALML5/PLCZ1/SMC1A/ITPR3/CDC25C/PRKACA
KEGG_SPLICEOSOME	KEGG_SPLICEOSOME	108	0.339100786397153	1.35217397227952	0.0413306451612903	0.0865060015003751	0.047047123623011	11383	tags=77%, list=55%, signal=35%	LSM4/CRNKL1/SLU7/SNRNP27/SMNDC1/SYF2/TCERG1/NCBP2/CDC40/HSPA1A/RBMX/NCBP1/DHX15/WBP11/MAGOH/LSM3/TRA2A/HNRNPU/ZMAT2/BCAS2/PRPF38A/PLRG1/PRPF38B/SNRPB/AQR/SF3B1/SNRPE/SF3B4/LSM5/HNRNPA3/CHERP/PCBP1/DDX42/THOC2/PHF5A/U2AF2/EIF4A3/BUD31/SNRPF/RBM25/HNRNPC/SF3A1/MAGOHB/ISY1/CWC15/SF3B5/DHX16/CCDC12/USP39/HSPA8/PPIH/SNRPB2/HNRNPA1/RBM22/SNRNP40/SNW1/TRA2B/SNRPC/PUF60/SF3A2/SNRPD3/PRPF18/SF3A3/ACIN1/PR…
KEGG_DRUG_METABOLISM_OTHER_ENZYMES	KEGG_DRUG_METABOLISM_OTHER_ENZYMES	38	0.408920669958828	1.41679914973455	0.0456026058631922	0.0943502190272942	0.0513132770148442	4058	tags=37%, list=20%, signal=30%	UGT1A6/NAT2/UGT2B28/NAT1/TPMT/UCK2/UGT2B17/CES2/HPRT1/UCKL1/UGT2B15/CYP2A13/UGT2A3/CYP3A5

## Sheet: SPIRE2.kegg_gsea
ID	Description	setSize	enrichmentScore	NES	pvalue	p.adjust	qvalue	rank	leading_edge	core_enrichment
KEGG_HEMATOPOIETIC_CELL_LINEAGE	KEGG_HEMATOPOIETIC_CELL_LINEAGE	84	-0.602022	-3.42794	1e-10	2.95e-09	1.59649122807018e-09	2266	tags=52%, list=11%, signal=47%	FCGR1A/CD3D/CD4/CD1B/GP1BA/CD44/IL7R/CD34/GP5/ITGA5/CSF2/CR1/CD55/CSF1R/CD1E/CSF2RA/IL1R1/CD3E/IL6/IL5RA/ITGA2/CSF3/IL5/CD22/CD38/MS4A1/CSF1/CR2/CD19/ITGAM/CD3G/HLA-DRA/ITGA4/CD1A/FLT3/IL11/IL2RA/CD5/MME/CSF3R/IL1B/IL1A/TNF/CD37
KEGG_GRAFT_VERSUS_HOST_DISEASE	KEGG_GRAFT_VERSUS_HOST_DISEASE	36	-0.669187	-3.16339	1e-10	2.95e-09	1.59649122807018e-09	3624	tags=56%, list=18%, signal=46%	HLA-DPB1/IL2/KIR2DL5A/KIR2DL1/HLA-DMB/CD28/HLA-DOA/HLA-DQB1/HLA-DMA/CD86/KIR2DL3/GZMB/HLA-DOB/IL6/IFNG/HLA-DRA/CD80/IL1B/IL1A/TNF
KEGG_OXIDATIVE_PHOSPHORYLATION	KEGG_OXIDATIVE_PHOSPHORYLATION	99	0.621341170616505	2.22421997983606	1e-10	2.95e-09	1.59649122807018e-09	4641	tags=64%, list=22%, signal=50%	UQCRC2/COX4I1/COX5A/COX6B1/COX7C/COX5B/PPA2/COX6C/NDUFA9/COX10/COX7B/UQCRFS1/UQCRQ/NDUFS2/COX6A1/NDUFA2/NDUFA1/NDUFS3/UQCR10/NDUFB1/COX8A/NDUFA6/NDUFV1/NDUFC1/NDUFB2/NDUFB10/NDUFA8/NDUFS6/UQCRC1/COX7A2/CYC1/NDUFA5/COX15/NDUFB9/ATP6V0D1/NDUFS8/SDHA/NDUFS1/UQCR11/NDUFAB1/UQCRH/UQCRB/NDUFB7/COX11/SDHD/ATP6V1D/NDUFB8/SDHB/ATP6V0A1/NDUFB3/COX17/NDUFS4/NDUFS7/NDUFC2/ATP6V0E2/NDUFB4/ATP6V1C2/NDUFA11/NDU…
KEGG_PARKINSONS_DISEASE	KEGG_PARKINSONS_DISEASE	96	0.607858656474517	2.1726426085067	1e-10	2.95e-09	1.59649122807018e-09	5274	tags=68%, list=26%, signal=51%	UQCRC2/COX4I1/COX5A/COX6B1/COX7C/COX5B/COX6C/NDUFA9/COX7B/UQCRFS1/UQCRQ/NDUFS2/COX6A1/NDUFA2/NDUFA1/NDUFS3/UQCR10/NDUFB1/COX8A/NDUFA6/SLC25A5/UBB/CYCS/NDUFV1/NDUFC1/NDUFB2/NDUFB10/NDUFA8/NDUFS6/UQCRC1/COX7A2/CYC1/NDUFA5/NDUFB9/NDUFS8/SDHA/NDUFS1/VDAC3/UQCR11/SLC25A4/NDUFAB1/UQCRH/UQCRB/NDUFB7/SDHD/NDUFB8/SDHB/NDUFB3/CASP9/VDAC1/NDUFS4/SLC18A1/PPID/NDUFS7/NDUFC2/APAF1/NDUFB4/NDUFB5/UBE2J2/NDUFV2/N…
KEGG_PEROXISOME	KEGG_PEROXISOME	76	0.622064134918078	2.16794876828675	1e-10	2.95e-09	1.59649122807018e-09	2539	tags=53%, list=12%, signal=46%	ABCD3/PXMP2/PHYH/ACOX1/EHHADH/DECR2/PEX11A/CRAT/SLC27A2/HMGCL/EPHX2/PEX26/ACSL5/NUDT12/NUDT19/PEX11G/FAR2/ECH1/ACAA1/MLYCD/GSTK1/ACOX2/DAO/FAR1/PEX13/PEX10/IDH1/SCP2/PEX7/ACOT8/AMACR/AGXT/PEX1/PRDX5/MVK/PXMP4/CROT/ACOX3/PEX19/PECR
KEGG_HUNTINGTONS_DISEASE	KEGG_HUNTINGTONS_DISEASE	155	0.540320972139546	1.99566180255288	1e-10	2.95e-09	1.59649122807018e-09	5143	tags=57%, list=25%, signal=43%	GNAQ/UQCRC2/PLCB4/PPARGC1A/COX4I1/COX5A/COX6B1/COX7C/COX5B/COX6C/NDUFA9/COX7B/UQCRFS1/PLCB3/UQCRQ/NDUFS2/COX6A1/NDUFA2/NDUFA1/NDUFS3/UQCR10/NDUFB1/COX8A/NDUFA6/SLC25A5/CYCS/NDUFV1/NDUFC1/NDUFB2/TAF4/PPARG/NDUFB10/NDUFA8/NDUFS6/UQCRC1/COX7A2/POLR2H/CYC1/CLTC/NDUFA5/CREB3L4/NDUFB9/HDAC1/NDUFS8/SDHA/NDUFS1/VDAC3/UQCR11/SLC25A4/NDUFAB1/UQCRH/UQCRB/NDUFB7/SDHD/NDUFB8/SDHB/NDUFB3/CASP9/CLTA/VDAC1/AP2A2…
KEGG_LEISHMANIA_INFECTION	KEGG_LEISHMANIA_INFECTION	67	-0.509771	-2.68716	2.28850991353583e-10	5.36926552088934e-09	2.90575773060321e-09	2813	tags=51%, list=14%, signal=44%	TGFB3/HLA-DMB/HLA-DOA/FCGR1A/HLA-DQB1/NCF4/HLA-DMA/C3/TLR4/TGFB2/PRKCB/IL10/NFKBIA/NOS2/CR1/FOS/ITGB2/HLA-DOB/JAK2/TGFB1/IFNG/FCGR2A/ITGAM/HLA-DRA/ITGA4/CYBA/FCGR3B/NCF2/PTGS2/TLR2/IL1B/IL1A/TNF/FCGR2C
KEGG_ALZHEIMERS_DISEASE	KEGG_ALZHEIMERS_DISEASE	142	0.516717694734735	1.90185454539721	2.42678667610818e-10	5.36926552088934e-09	2.90575773060321e-09	4630	tags=51%, list=22%, signal=40%	CHP2/GNAQ/UQCRC2/PLCB4/CACNA1D/COX4I1/COX5A/MAPK3/COX6B1/COX7C/COX5B/COX6C/NDUFA9/COX7B/UQCRFS1/PLCB3/UQCRQ/PSEN1/NDUFS2/COX6A1/NDUFA2/NDUFA1/CAPN2/NDUFS3/UQCR10/NDUFB1/COX8A/NDUFA6/CYCS/NDUFV1/NDUFC1/NDUFB2/NDUFB10/NDUFA8/NDUFS6/UQCRC1/COX7A2/CYC1/ITPR3/CASP7/NDUFA5/NDUFB9/BAD/NDUFS8/SDHA/NDUFS1/CALML3/UQCR11/NDUFAB1/UQCRH/UQCRB/NDUFB7/SDHD/NDUFB8/SDHB/NDUFB3/CASP9/APP/NDUFS4/LRP1/MAPK1/NDUFS7/N…
KEGG_FATTY_ACID_METABOLISM	KEGG_FATTY_ACID_METABOLISM	39	0.717836250416798	2.30949175589945	3.21841561323562e-10	6.32955070603005e-09	3.42544819654318e-09	3383	tags=69%, list=16%, signal=58%	CPT2/ADH6/ADH1C/ACAA2/HADH/ECHS1/ACOX1/EHHADH/CPT1A/ACADS/ACAT1/ACSL5/HADHB/ALDH2/ALDH1B1/ACAA1/ACADSB/ALDH7A1/ALDH9A1/ADH1A/HADHA/ALDH3A2/ACAT2/ADH5/ACOX3/ACADVL/ACADM
KEGG_ALLOGRAFT_REJECTION	KEGG_ALLOGRAFT_REJECTION	34	-0.662584	-3.12491	8.62792052605769e-10	1.52714193311221e-08	8.26463966180263e-09	5189	tags=74%, list=25%, signal=55%	HLA-DRB4/HLA-E/IL12A/HLA-DPA1/HLA-DRB1/IL4/CD40LG/IL12B/HLA-DPB1/IL2/HLA-DMB/CD28/HLA-DOA/HLA-DQB1/HLA-DMA/CD40/CD86/IL10/GZMB/HLA-DOB/IL5/IFNG/HLA-DRA/CD80/TNF
KEGG_BUTANOATE_METABOLISM	KEGG_BUTANOATE_METABOLISM	32	0.73489880386645	2.28870502109352	1.75685456884483e-09	2.82693871532305e-08	1.5298924953577e-08	2150	tags=69%, list=10%, signal=62%	BDH1/HADH/ECHS1/EHHADH/HMGCL/ACADS/ACAT1/ALDH2/PDHA1/ALDH1B1/HMGCS2/HMGCS1/ALDH7A1/ABAT/ALDH9A1/AACS/ACSM3/AKR1B10/HADHA/ALDH3A2/ACAT2/ALDH5A1
KEGG_VALINE_LEUCINE_AND_ISOLEUCINE_DEGRADATION	KEGG_VALINE_LEUCINE_AND_ISOLEUCINE_DEGRADATION	43	0.673407306189237	2.19673061726914	4.14692343604179e-09	6.11671206816164e-08	3.31026344455968e-08	2571	tags=65%, list=12%, signal=57%	ACAA2/HADH/ECHS1/EHHADH/HMGCL/ACADS/ACAT1/HADHB/HIBCH/ALDH2/ALDH6A1/ALDH1B1/HMGCS2/ACAA1/IVD/ACADSB/BCAT2/HMGCS1/ALDH7A1/ABAT/ALDH9A1/AUH/HADHA/ALDH3A2/MCCC2/ACAT2/PCCB/DLD
KEGG_CITRATE_CYCLE_TCA_CYCLE	KEGG_CITRATE_CYCLE_TCA_CYCLE	30	0.733659205169328	2.26019485212779	7.98356451966454e-09	1.08699301536971e-07	5.88262648817387e-08	2819	tags=77%, list=14%, signal=66%	PCK2/IDH3A/SUCLG1/SUCLG2/PCK1/ACO2/PDHA1/FH/CS/MDH2/IDH1/DLAT/PC/IDH3G/SUCLA2/SDHA/IDH3B/OGDHL/ACO1/MDH1/DLD/SDHD/SDHB
KEGG_SYSTEMIC_LUPUS_ERYTHEMATOSUS	KEGG_SYSTEMIC_LUPUS_ERYTHEMATOSUS	51	-0.512272	-2.64005	2.31096868835881e-08	2.92172469885364e-07	1.58118910256129e-07	2773	tags=55%, list=13%, signal=48%	CD40LG/ACTN1/HLA-DPB1/GRIN2A/HLA-DMB/CD28/HLA-DOA/FCGR1A/HLA-DQB1/HLA-DMA/C2/CD40/C3/FCGR2B/CD86/IL10/C8B/C1R/HLA-DOB/ACTN2/C1S/IFNG/FCGR2A/HLA-DRA/FCGR3B/CD80/TNF/FCGR2C
KEGG_ASTHMA	KEGG_ASTHMA	27	-0.669856	-2.87676	1.07742136694464e-07	1.27135721299467e-06	6.88037504504995e-07	4603	tags=70%, list=22%, signal=55%	HLA-DPA1/HLA-DRB1/EPX/IL4/CD40LG/RNASE3/HLA-DPB1/HLA-DMB/HLA-DOA/HLA-DQB1/FCER1G/HLA-DMA/CD40/IL10/HLA-DOB/IL5/MS4A2/HLA-DRA/TNF
KEGG_PROPANOATE_METABOLISM	KEGG_PROPANOATE_METABOLISM	31	0.695492691226562	2.14995810357792	1.76394302012556e-07	1.9513619660139e-06	1.05604483441728e-06	3810	tags=71%, list=18%, signal=58%	ACSS2/ECHS1/SUCLG1/EHHADH/SUCLG2/ACAT1/HIBCH/ALDH2/ALDH6A1/ALDH1B1/MLYCD/ALDH7A1/ABAT/ALDH9A1/HADHA/ALDH3A2/SUCLA2/ACAT2/PCCB/ACACB/ACADM/ACACA
KEGG_INTESTINAL_IMMUNE_NETWORK_FOR_IGA_PRODUCTION	KEGG_INTESTINAL_IMMUNE_NETWORK_FOR_IGA_PRODUCTION	45	-0.513003	-2.51413	2.00962750919086e-07	2.09237687721636e-06	1.13235977298061e-06	4030	tags=62%, list=20%, signal=50%	IL4/CD40LG/HLA-DPB1/CCL25/IL2/TNFRSF13B/HLA-DMB/CD28/MADCAM1/HLA-DOA/CXCR4/HLA-DQB1/HLA-DMA/CD40/CD86/IL10/ICOS/TNFSF13B/TNFRSF13C/HLA-DOB/IL6/IL5/TGFB1/IL15RA/HLA-DRA/ITGA4/AICDA/CD80
KEGG_TYPE_I_DIABETES_MELLITUS	KEGG_TYPE_I_DIABETES_MELLITUS	40	-0.541332	-2.56808	3.13222434009399e-07	3.08002060109243e-06	1.66685622776932e-06	2773	tags=50%, list=13%, signal=43%	IL12B/HLA-DPB1/IL2/HLA-DMB/CD28/HLA-DOA/GAD1/HLA-DQB1/HLA-DMA/CD86/GZMB/HLA-DOB/IFNG/PTPRN/HLA-DRA/CD80/IL1B/LTA/IL1A/TNF
KEGG_PYRUVATE_METABOLISM	KEGG_PYRUVATE_METABOLISM	39	0.646679736929788	2.08056018385725	4.54819113123521e-07	4.23699910646648e-06	2.29299386671692e-06	4322	tags=67%, list=21%, signal=53%	ACSS2/PCK2/LDHD/ACAT1/ALDH2/PCK1/PDHA1/ALDH1B1/PKLR/MDH2/ALDH7A1/ALDH9A1/DLAT/PC/ME3/ME2/ALDH3A2/ACAT2/MDH1/HAGH/DLD/ACACB/ACACA/ACYP1/PDHB/GLO1
KEGG_ASCORBATE_AND_ALDARATE_METABOLISM	KEGG_ASCORBATE_AND_ALDARATE_METABOLISM	13	0.847593462255327	2.23199185963721	6.36412881641856e-07	5.63225400253043e-06	3.04808274891626e-06	2525	tags=85%, list=12%, signal=74%	UGDH/UGT2B28/UGT1A6/ALDH2/ALDH1B1/ALDH7A1/ALDH9A1/UGT2A3/ALDH3A2/UGT2B17/UGT2B15
KEGG_DRUG_METABOLISM_CYTOCHROME_P450	KEGG_DRUG_METABOLISM_CYTOCHROME_P450	58	0.573746851709313	1.94960033616632	1.310236433274e-06	1.10434213661665e-05	5.97651706405683e-06	2804	tags=43%, list=14%, signal=37%	MAOA/ADH6/ADH1C/FMO4/UGT2B28/UGT1A6/FMO5/MGST2/GSTO2/GSTK1/CYP2B6/CYP3A5/UGT2A3/ADH1A/GSTA1/CYP2A13/UGT2B17/MGST1/MGST3/ADH5/GSTZ1/UGT2B15/CYP2C18/CYP3A4/GSTM4
KEGG_COMPLEMENT_AND_COAGULATION_CASCADES	KEGG_COMPLEMENT_AND_COAGULATION_CASCADES	67	-0.399942	-2.10822	2.07927770579098e-06	1.67287342693183e-05	9.05331441277412e-06	2915	tags=40%, list=14%, signal=35%	F3/SERPINC1/VWF/PLG/TFPI/C2/C3/SERPING1/C3AR1/THBD/F2R/C5AR1/CFI/C8B/CR1/CD55/MASP1/C1R/CFB/C1S/SERPINE1/PLAUR/CR2/PLAU/SERPINA5/SERPIND1/F5
KEGG_AUTOIMMUNE_THYROID_DISEASE	KEGG_AUTOIMMUNE_THYROID_DISEASE	47	-0.454973	-2.28753	4.28841659732491e-06	3.30021625098482e-05	1.78602247302776e-05	4030	tags=49%, list=20%, signal=39%	HLA-DPA1/HLA-DRB1/IL4/CD40LG/HLA-DPB1/TG/TSHR/IL2/HLA-DMB/CD28/HLA-DOA/HLA-DQB1/HLA-DMA/CD40/IFNA4/CD86/IL10/GZMB/HLA-DOB/IL5/CTLA4/HLA-DRA/CD80
KEGG_CARDIAC_MUSCLE_CONTRACTION	KEGG_CARDIAC_MUSCLE_CONTRACTION	72	0.529403589124744	1.83196107424232	5.44050774879724e-06	4.01237446473797e-05	2.17143072430065e-05	2817	tags=40%, list=14%, signal=35%	UQCRC2/CACNA1D/COX4I1/COX5A/TPM1/COX6B1/COX7C/COX5B/ATP1B3/COX6C/COX7B/UQCRFS1/SLC9A1/UQCRQ/COX6A1/UQCR10/COX8A/UQCRC1/COX7A2/CYC1/CACNB3/CACNB1/CACNA2D4/ATP1A1/UQCR11/ATP1B1/UQCRH/UQCRB/CACNA2D2
KEGG_PPAR_SIGNALING_PATHWAY	KEGG_PPAR_SIGNALING_PATHWAY	68	0.524273894200277	1.80554904725217	1.38935674339356e-05	9.83664574322638e-05	5.3234300483711e-05	4006	tags=43%, list=19%, signal=34%	CPT2/PCK2/PPARA/ACOX1/EHHADH/CPT1A/SLC27A2/ACSL5/PCK1/HMGCS2/ACAA1/AQP7/ACOX2/FABP1/FABP2/RXRA/SCP2/PLIN1/PPARG/DBI/SLC27A4/ACOX3/PPARD/CYP27A1/APOA1/ACADM/SORBS1/FABP5/FABP4
KEGG_PRIMARY_IMMUNODEFICIENCY	KEGG_PRIMARY_IMMUNODEFICIENCY	35	-0.47533	-2.21412	1.70185634204202e-05	0.000115857143285169	6.26999704962851e-05	3892	tags=63%, list=19%, signal=51%	IGLL1/BLNK/RFX5/CD40LG/ADA/ZAP70/LCK/TNFRSF13B/CD3D/CD4/BTK/CD40/IL7R/ICOS/TNFRSF13C/CD3E/CIITA/CD79A/CD19/PTPRC/JAK3/AICDA
KEGG_ENDOCYTOSIS	KEGG_ENDOCYTOSIS	174	0.424004353632045	1.57148324560248	3.28339247566132e-05	0.000215244617848908	0.00011648682857122	3701	tags=33%, list=18%, signal=28%	FGFR3/ERBB3/EPN3/CHMP4B/NEDD4L/RAB11FIP1/PLD1/CBLC/RAB4A/RAB5B/VTA1/VPS4B/ASAP3/SMAP1/VPS37B/RAB11FIP4/ARRB1/PIP5K1B/ASAP2/VPS28/FGFR4/PRKCI/STAM2/IQSEC2/PARD3/PRKCZ/PDCD6IP/ARF6/CLTC/EPN1/SH3GL2/CHMP4C/VPS4A/STAMBP/CHMP5/LDLRAP1/EGF/FLT1/PSD3/CHMP2A/SH3GLB2/SMURF1/CHMP2B/SH3KBP1/AGAP1/DNM2/CLTA/GIT1/VPS37C/AP2A2/VPS36/TSG101/RAB11A/EEA1/EHD4/PARD6B/VPS25/RAB11B
KEGG_METABOLISM_OF_XENOBIOTICS_BY_CYTOCHROME_P450	KEGG_METABOLISM_OF_XENOBIOTICS_BY_CYTOCHROME_P450	56	0.53119024677388	1.79102812949367	3.75519482184606e-05	0.000237381958380983	0.000128467191273681	3246	tags=43%, list=16%, signal=36%	ADH6/ADH1C/UGT2B28/UGT1A6/MGST2/GSTO2/GSTK1/CYP2B6/CYP3A5/AKR1C3/UGT2A3/ADH1A/GSTA1/UGT2B17/MGST1/MGST3/ADH5/GSTZ1/DHDH/UGT2B15/CYP2C18/CYP3A4/GSTM4/EPHX1
KEGG_PENTOSE_AND_GLUCURONATE_INTERCONVERSIONS	KEGG_PENTOSE_AND_GLUCURONATE_INTERCONVERSIONS	15	0.741163977379748	2.00469356443172	5.95769917428254e-05	0.000363625087533797	0.000196787885611511	3290	tags=80%, list=16%, signal=67%	UGDH/CRYL1/UGT2B28/UGT1A6/UGP2/DCXR/UGT2A3/UGT2B17/GUSB/DHDH/UGT2B15/RPE
KEGG_GLYCEROLIPID_METABOLISM	KEGG_GLYCEROLIPID_METABOLISM	42	0.559335235016355	1.81801957874989	9.11215792250787e-05	0.000537617317427965	0.00029094960384148	3098	tags=38%, list=15%, signal=32%	MBOAT1/MGLL/DGKQ/ALDH2/DGAT1/ALDH1B1/PNLIPRP2/GLYCTK/ALDH7A1/ALDH9A1/LCLAT1/ALDH3A2/MBOAT2/DGKD/AGPAT3/CEL
KEGG_BETA_ALANINE_METABOLISM	KEGG_BETA_ALANINE_METABOLISM	22	0.658487394987673	1.93010281658513	9.66255672319627e-05	0.00055170081935669	0.000298571362244774	1860	tags=50%, list=9%, signal=46%	ECHS1/EHHADH/HIBCH/ALDH2/ALDH1B1/MLYCD/ALDH7A1/ABAT/ALDH9A1/HADHA/ALDH3A2
KEGG_GLYCEROPHOSPHOLIPID_METABOLISM	KEGG_GLYCEROPHOSPHOLIPID_METABOLISM	67	0.493397156477707	1.69595429895689	0.00012673225136167	0.000700987765344238	0.00037936298927342	3931	tags=39%, list=19%, signal=32%	MBOAT1/CDS1/GPD1L/PLA2G10/PLD1/DGKQ/GPD2/ETNK1/PLA2G12A/LPCAT3/CHKA/LYPLA2/LCLAT1/LPCAT4/MBOAT2/PLA2G15/PLA2G6/CHPT1/DGKD/AGPAT3/PCYT1A/MBOAT7/PCYT2/PEMT/CRLS1/GPAM
KEGG_RETINOL_METABOLISM	KEGG_RETINOL_METABOLISM	47	0.540979060101216	1.78826358941064	0.000141253285490261	0.000757631258538671	0.000410017511311443	3398	tags=43%, list=16%, signal=36%	ADH6/ADH1C/UGT2B28/UGT1A6/DGAT1/RETSAT/DHRS3/CYP2B6/CYP3A5/UGT2A3/ADH1A/CYP2A13/UGT2B17/ADH5/UGT2B15/CYP2C18/PNPLA4/CYP3A4/RDH12/RDH5
KEGG_MATURITY_ONSET_DIABETES_OF_THE_YOUNG	KEGG_MATURITY_ONSET_DIABETES_OF_THE_YOUNG	23	0.63281500180907	1.87339085879242	0.000269361551617615	0.001402264548127	0.000758882390006283	2763	tags=48%, list=13%, signal=41%	HNF4A/HNF1B/NR5A2/FOXA3/HNF1A/PKLR/FOXA2/HNF4G/MNX1/NKX2-2/NEUROD1
KEGG_NITROGEN_METABOLISM	KEGG_NITROGEN_METABOLISM	23	0.629241019511404	1.86281041151036	0.000304604152483939	0.0015404267139902	0.000833653469956043	1745	tags=39%, list=8%, signal=36%	CA7/CA2/CA12/CA1/CA4/AMT/CA3/CTH/GLUD1
KEGG_TERPENOID_BACKBONE_BIOSYNTHESIS	KEGG_TERPENOID_BACKBONE_BIOSYNTHESIS	15	0.702205465369761	1.89931893656278	0.000332384797713564	0.00161513078925577	0.00087408208041793	2619	tags=67%, list=13%, signal=58%	DHDDS/HMGCR/ACAT1/PDSS2/HMGCS2/HMGCS1/PDSS1/ACAT2/MVK/GGPS1
KEGG_INOSITOL_PHOSPHATE_METABOLISM	KEGG_INOSITOL_PHOSPHATE_METABOLISM	54	0.512010822092993	1.72250796981202	0.000337626210183409	0.00161513078925577	0.00087408208041793	2596	tags=37%, list=13%, signal=32%	PLCE1/IMPA2/INPP5J/PLCD3/PLCB4/OCRL/PIK3CB/ALDH6A1/ITPK1/PLCB3/INPP5A/PIP5K1B/IMPA1/ITPKA/MINPP1/SYNJ2/PLCD1/IPMK/PIP4K2C/PIK3C2B
KEGG_STARCH_AND_SUCROSE_METABOLISM	KEGG_STARCH_AND_SUCROSE_METABOLISM	35	0.563513114372542	1.78199	0.000411766524744184	0.0019179651284137	0.00103797101805321	3011	tags=46%, list=15%, signal=39%	UGDH/GBA3/UGT2B28/PYGB/UGT1A6/ENPP1/PGM1/UGP2/ENPP3/UGT2A3/TREH/AGL/UGT2B17/GUSB/UGT2B15/GANC
KEGG_PROXIMAL_TUBULE_BICARBONATE_RECLAMATION	KEGG_PROXIMAL_TUBULE_BICARBONATE_RECLAMATION	23	0.619552435997448	1.83412824731103	0.000470748757073982	0.00213647512825884	0.00115622501737469	2549	tags=48%, list=12%, signal=42%	PCK2/CA2/SLC4A4/PCK1/ATP1B3/SLC25A10/CA4/GLUD1/ATP1A1/ATP1B1/MDH1
KEGG_ARGININE_AND_PROLINE_METABOLISM	KEGG_ARGININE_AND_PROLINE_METABOLISM	49	0.514997974477049	1.71177026510809	0.000502952481115285	0.00222556472893514	0.00120443883635502	2169	tags=35%, list=11%, signal=31%	MAOA/GOT1/ALDH18A1/CKB/ALDH2/GOT2/ALDH1B1/OTC/DAO/ASL/ACY1/ALDH7A1/ALDH9A1/NAGS/GLUD1/ALDH3A2/AGMAT
KEGG_LYSINE_DEGRADATION	KEGG_LYSINE_DEGRADATION	39	0.536451284897457	1.72592261702162	0.000885491144013583	0.00382273006074156	0.00206879830822172	2404	tags=38%, list=12%, signal=34%	HADH/ECHS1/EHHADH/ACAT1/ALDH2/ALDH1B1/TMLHE/ALDH7A1/ALDH9A1/HADHA/ALDH3A2/PLOD2/ACAT2/OGDHL/SETMAR
KEGG_HISTIDINE_METABOLISM	KEGG_HISTIDINE_METABOLISM	27	0.580994350829981	1.76226083741527	0.000973281341428352	0.00410168565316234	0.00221976446290677	4146	tags=48%, list=20%, signal=39%	MAOA/DDC/ALDH2/ALDH1B1/LCMT1/ALDH7A1/ALDH9A1/ALDH3A2/HNMT/METTL2B/ACY3/ASPA/ALDH3A1
KEGG_TRYPTOPHAN_METABOLISM	KEGG_TRYPTOPHAN_METABOLISM	38	0.54283294982132	1.73467950613559	0.00101603700335058	0.00418229185100121	0.00226338720452638	2562	tags=45%, list=12%, signal=39%	MAOA/DDC/HADH/ECHS1/EHHADH/ACAT1/ALDH2/ALDH1B1/TPH1/ALDH7A1/ALDH9A1/HADHA/ALDH3A2/ACAT2/OGDHL/WARS2/HAAO
KEGG_PHOSPHATIDYLINOSITOL_SIGNALING_SYSTEM	KEGG_PHOSPHATIDYLINOSITOL_SIGNALING_SYSTEM	76	0.455557136767236	1.58765708887691	0.00104568854979905	0.00420651984805528	0.00227649899597401	3175	tags=33%, list=15%, signal=28%	PLCE1/IMPA2/INPP5J/PLCD3/CDS1/PLCB4/OCRL/PIK3R2/PIK3CB/DGKQ/ITPK1/PLCB3/INPP5A/PIP5K1B/IMPA1/ITPKA/ITPR3/SYNJ2/PLCD1/PIP4K2C/CALML3/PIK3C2B/DGKD/PIK3R1/PRKCA
KEGG_GLYCOLYSIS_GLUCONEOGENESIS	KEGG_GLYCOLYSIS_GLUCONEOGENESIS	60	0.489242478818671	1.66850972097817	0.0011245009094351	0.00442303691044474	0.00239367445049344	4222	tags=42%, list=20%, signal=33%	ACSS2/GALM/ADH6/ADH1C/PCK2/PGM1/ALDH2/PCK1/PDHA1/ALDH1B1/PKLR/ALDH7A1/FBP1/ALDH9A1/DLAT/ADH1A/PFKL/ALDH3A2/ADH5/DLD/GPI/ALDOA/TPI1/ALDH3A1/PDHB
KEGG_INSULIN_SIGNALING_PATHWAY	KEGG_INSULIN_SIGNALING_PATHWAY	135	0.407510669774665	1.49779017024681	0.00115282002356854	0.00443585096025287	0.00240060920239674	4908	tags=41%, list=24%, signal=31%	PTPRF/PCK2/PPARGC1A/PYGB/PIK3R2/PIK3CB/MAPK3/CBLC/PRKACB/INSR/PCK1/PKLR/MAPK9/PRKAB1/PRKAR2A/PRKAA1/PRKCI/FBP1/SOS2/PRKCZ/PRKAB2/MAP2K2/EIF4E2/BAD/PRKAR1B/KRAS/NRAS/MKNK2/CALML3/PHKB/ACACB/PRKAA2/PRKAG2/PIK3R1/PPP1CC/PPP1CB/MAPK1/PPP1R3B/SORBS1/EXOC7/GSK3B/CRK/ACACA/PPP1CA/EIF4EBP1/PDE3B/IRS2/ARAF/SREBF1/PHKG2/GYS2/RPTOR/MKNK1/HRAS/PHKA2
KEGG_AMINOACYL_TRNA_BIOSYNTHESIS	KEGG_AMINOACYL_TRNA_BIOSYNTHESIS	22	0.603147152231519	1.76789415590734	0.00130882940584904	0.00492899584755914	0.00266749106231271	7650	tags=86%, list=37%, signal=54%	PARS2/HARS2/WARS2/FARSB/IARS2/TARS2/AARS2/DARS2/SARS2/LARS2/SEPSECS/PSTK/FARS2/VARS2/EARS2/FARSA/NARS2/RARS2/YARS2
KEGG_AMINO_SUGAR_AND_NUCLEOTIDE_SUGAR_METABOLISM	KEGG_AMINO_SUGAR_AND_NUCLEOTIDE_SUGAR_METABOLISM	42	0.50129843093723	1.62938128189588	0.00205101674573941	0.00756312424991407	0.0040930378039975	3696	tags=36%, list=18%, signal=29%	UGDH/GFPT1/PGM1/UGP2/FPGT/CMAS/NANS/PMM1/UAP1/GNE/GALE/GALT/GMPPB/GNPNAT1/GPI
KEGG_GNRH_SIGNALING_PATHWAY	KEGG_GNRH_SIGNALING_PATHWAY	97	0.424983628973025	1.51873596738479	0.00233102577871595	0.00842023597617802	0.00455689249974546	4025	tags=32%, list=20%, signal=26%	GNA11/GNAQ/MAPK13/PLCB4/CACNA1D/PLA2G10/PLD1/CAMK2D/MAPK3/PRKACB/MAP2K6/ADCY9/ADCY6/CAMK2G/MAPK9/PLCB3/PLA2G12A/SOS2/ITPR3/MAP2K2/KRAS/NRAS/CALML3/PLA2G6/MAPK14/PRKCA/MAPK1/JUN/MAPK7/ADCY2/GNRH1
KEGG_PORPHYRIN_AND_CHLOROPHYLL_METABOLISM	KEGG_PORPHYRIN_AND_CHLOROPHYLL_METABOLISM	27	0.559407491565637	1.69678399305352	0.00238346591425729	0.00843746933647081	0.00456621890941923	5454	tags=63%, list=26%, signal=46%	UGT2B28/UGT1A6/COX10/UGT2A3/ALAD/COX15/UGT2B17/GUSB/HCCS/UGT2B15/BLVRB/MMAB/FECH/HMBS/ALAS1/FTH1/CPOX
KEGG_ADHERENS_JUNCTION	KEGG_ADHERENS_JUNCTION	68	0.447027603448223	1.53952022488655	0.00301669809679799	0.0104697169241813	0.00566603770502822	5033	tags=43%, list=24%, signal=32%	PTPRF/CTNND1/WASL/MAPK3/TCF7L2/INSR/ERBB2/CTNNA1/FARP2/YES1/PARD3/CDH1/ACTN4/RAC1/ACTG1/TJP1/SMAD4/PTPRB/NLK/MAPK1/PTPRJ/SORBS1/SSX2IP/CSNK2A1/BAIAP2/IGF1R/SMAD3/CDC42/IQGAP1
KEGG_ANTIGEN_PROCESSING_AND_PRESENTATION	KEGG_ANTIGEN_PROCESSING_AND_PRESENTATION	77	-0.2705	-1.56812	0.00331394240543987	0.0112801501108242	0.00610463074686291	5189	tags=43%, list=25%, signal=32%	HLA-DRB4/TAP1/HLA-E/HSPA5/HSPA1L/KIR3DL1/KIR2DS5/HLA-DPA1/HLA-DRB1/B2M/RFX5/KIR2DL4/CTSB/HLA-DPB1/KIR2DL5A/KIR2DL1/KIR3DL3/HLA-DMB/HLA-DOA/KLRC4/HLA-DQB1/CD4/HLA-DMA/IFI30/IFNA4/KIR2DL3/KIR2DS3/HLA-DOB/CIITA/HLA-DRA/CD74/HSPA6/LTA
KEGG_VIBRIO_CHOLERAE_INFECTION	KEGG_VIBRIO_CHOLERAE_INFECTION	53	0.468569389829727	1.57381317842073	0.00378026684662365	0.0126246647519318	0.00683225984196132	4833	tags=38%, list=23%, signal=29%	CFTR/PRKACB/KCNQ1/ADCY9/TJP2/KDELR2/ATP6V0D1/SLC12A2/ATP6V1D/ACTG1/ATP6V0A1/TJP1/PRKCA/ATP6V0E2/KDELR1/ATP6V1C2/ATP6V0D2/ARF1/ATP6V0C/ATP6V1G3
KEGG_TIGHT_JUNCTION	KEGG_TIGHT_JUNCTION	127	0.391471616184284	1.43331255035546	0.00406900699647725	0.0133373007106754	0.00721792664092456	5520	tags=39%, list=27%, signal=29%	TJP3/LLGL2/CGN/OCLN/MAGI1/MAGI3/PPP2R1B/CLDN23/EPB41L1/MPP5/CTNNA1/TJP2/MYH14/YES1/F11R/CLDN8/CASK/PRKCI/PARD3/RRAS2/PRKCZ/MYL5/CLDN7/VAPA/ACTN4/KRAS/NRAS/PPP2R2A/IGSF5/CTTN/EPB41L3/ACTG1/TJP1/PRKCA/PPP2CB/PARD6B/EXOC3/PPP2R1A/SPTAN1/CRB3/CSNK2A1/LLGL1/HRAS/CDC42/MYH7B/PPP2R2C/PTEN/PRKCE/CLDN11/MYLPF
KEGG_SELENOAMINO_ACID_METABOLISM	KEGG_SELENOAMINO_ACID_METABOLISM	24	0.576569187032061	1.71627667274954	0.00417209974652342	0.0134265755479026	0.00726624070686375	7447	tags=75%, list=36%, signal=48%	GGT6/AHCYL2/PAPSS2/SEPHS2/LCMT1/CTH/AHCY/METTL2B/CBS/GGT7/SEPHS1/GGT1/AHCYL1/MAT1A/MAT2B/MAT2A/HEMK1/SCLY
KEGG_GLUTATHIONE_METABOLISM	KEGG_GLUTATHIONE_METABOLISM	47	0.477829109586231	1.57951473847008	0.00439923563460864	0.0139047269165309	0.00752500832235688	6030	tags=51%, list=29%, signal=36%	GGT6/GSS/MGST2/GSTO2/GSTK1/IDH1/GSR/GSTA1/MGST1/OPLAH/MGST3/GSTZ1/GGCT/GCLC/GSTM4/ANPEP/GGT7/RRM1/RRM2B/GGT1/SMS/GSTT1/GSTA4/GSTM1
KEGG_SULFUR_METABOLISM	KEGG_SULFUR_METABOLISM	11	0.682251549936047	1.74068602072648	0.00472243953720804	0.0146644175102776	0.00793614031183623	2988	tags=55%, list=14%, signal=47%	BPNT1/SULT1A2/PAPSS2/SULT1A1/SUOX/SULT1E1
KEGG_GLYCOSPHINGOLIPID_BIOSYNTHESIS_LACTO_AND_NEOLACTO_SERIES	KEGG_GLYCOSPHINGOLIPID_BIOSYNTHESIS_LACTO_AND_NEOLACTO_SERIES	25	0.539387080442966	1.61598002756046	0.00653164834284188	0.0199327889083278	0.0107872958112271	6585	tags=60%, list=32%, signal=41%	FUT6/FUT3/B4GALT4/B3GNT3/GCNT2/B3GNT5/ST3GAL3/FUT2/ST3GAL4/B3GNT2/FUT5/FUT4/B4GALT1/FUT7/B3GNT4
KEGG_ECM_RECEPTOR_INTERACTION	KEGG_ECM_RECEPTOR_INTERACTION	83	-0.255038	-1.43257	0.00731928135641124	0.0219578440692337	0.0118832221843608	4724	tags=46%, list=23%, signal=35%	SV2B/TNR/COL5A3/GP9/COL4A4/ITGA11/COMP/LAMC1/COL6A6/COL11A1/LAMA5/CD47/GP6/COL6A1/IBSP/COL3A1/SDC2/ITGAV/COL1A1/COL2A1/COL4A2/LAMC3/VWF/GP1BA/ITGA10/CD44/COL1A2/SV2A/COL4A1/GP5/ITGA5/THBS2/COL6A3/ITGA2/COL5A2/TNC/SPP1/ITGA4
KEGG_B_CELL_RECEPTOR_SIGNALING_PATHWAY	KEGG_B_CELL_RECEPTOR_SIGNALING_PATHWAY	74	-0.25218	-1.39283	0.00752308387291447	0.0221930974250977	0.0120105374111442	2812	tags=35%, list=14%, signal=30%	PIK3AP1/INPP5D/CD81/PPP3CC/PIK3R5/BTK/VAV1/FCGR2B/IFITM1/PRKCB/NFKBIA/DAPP1/CD79B/LYN/PLCG2/FOS/RAC2/PIK3CD/CD22/CD79A/CR2/CD19/PIK3CA/CD72/LILRB3/PIK3CG
KEGG_STEROID_BIOSYNTHESIS	KEGG_STEROID_BIOSYNTHESIS	15	0.611040124395708	1.65273575399093	0.00806978212628896	0.0234155973172647	0.0126721341413683	3844	tags=60%, list=19%, signal=49%	DHCR24/EBP/FDFT1/DHCR7/NSDHL/TM7SF2/CYP51A1/CEL/LSS
KEGG_VIRAL_MYOCARDITIS	KEGG_VIRAL_MYOCARDITIS	67	-0.275798	-1.45381	0.00868532219840082	0.0247951940180152	0.0134187490671388	3908	tags=37%, list=19%, signal=30%	MYH4/CD40LG/SGCA/HLA-DPB1/CAV1/MYH13/ITGAL/HLA-DMB/MYH6/CD28/HLA-DOA/HLA-DQB1/MYH10/HLA-DMA/CD40/FYN/CD86/CD55/ITGB2/HLA-DOB/RAC2/HLA-DRA/SGCB/CD80/ICAM1
KEGG_DRUG_METABOLISM_OTHER_ENZYMES	KEGG_DRUG_METABOLISM_OTHER_ENZYMES	38	0.489482396767726	1.56419222997903	0.0103315983445588	0.0290268715394748	0.015708862980031	2753	tags=37%, list=13%, signal=32%	CES2/UGT2B28/UGT1A6/NAT2/CYP3A5/UGT2A3/TPMT/NAT1/CYP2A13/UGT2B17/GUSB/UGT2B15/UCK2/CYP3A4
KEGG_ALDOSTERONE_REGULATED_SODIUM_REABSORPTION	KEGG_ALDOSTERONE_REGULATED_SODIUM_REABSORPTION	42	0.458147872116142	1.48912807441032	0.0152289950434847	0.0421176894171372	0.0227933971867945	3436	tags=38%, list=17%, signal=32%	NR3C2/SCNN1A/NEDD4L/PIK3R2/SCNN1B/HSD11B2/PIK3CB/MAPK3/INSR/ATP1B3/KRAS/ATP1A1/ATP1B1/PIK3R1/PRKCA/MAPK1
KEGG_OOCYTE_MEIOSIS	KEGG_OOCYTE_MEIOSIS	109	0.382290335950415	1.38342469018247	0.0155168357001483	0.0422535372142501	0.0228669157686397	8057	tags=49%, list=39%, signal=30%	CHP2/RPS6KA6/PPP2R5A/PPP2R1B/CAMK2D/MAPK3/PRKACB/ADCY9/ADCY6/CAMK2G/SLK/YWHAB/ITPR3/RPS6KA1/CALML3/YWHAE/PPP2R5D/CDC25C/PPP1CC/PPP1CB/MAPK1/PPP2CB/ADCY2/PPP1CA/PPP2R1A/YWHAZ/PPP2R5E/CAMK2A/IGF1R/YWHAQ/AURKA/CCNE2/INS/PPP3R1/CDK1/CCNB2/SMC1B/ANAPC2/CALM1/MAD2L1/CALM3/CDC23/PLCZ1/RPS6KA3/PTTG1/CDC20/CALML5/SMC1A/ANAPC11/ADCY8/ESPL1/CDC16/PPP2CA
KEGG_THYROID_CANCER	KEGG_THYROID_CANCER	29	0.489469351961386	1.50466747045908	0.0165957556106964	0.0445067991377767	0.0240863438687938	5467	tags=55%, list=26%, signal=41%	MAPK3/TCF7L2/RXRA/PPARG/CDH1/MAP2K2/KRAS/NRAS/CCDC6/TFG/MAPK1/NCOA4/TP53/TPM3/HRAS/PAX8
KEGG_NEUROTROPHIN_SIGNALING_PATHWAY	KEGG_NEUROTROPHIN_SIGNALING_PATHWAY	124	0.373222709461858	1.36331979002746	0.0176612511580998	0.04665733514901	0.0252501784035677	6884	tags=46%, list=33%, signal=31%	RPS6KA6/SORT1/MAPK13/PIK3R2/GAB1/CAMK2D/PIK3CB/MAPK3/CAMK2G/MAPK9/PSEN1/YWHAB/SOS2/RPS6KA1/MAP2K2/BAD/FRS2/KRAS/NRAS/CALML3/MAP2K5/YWHAE/RAC1/MAPK14/PIK3R1/NTF4/MAPK1/JUN/GSK3B/MAPK7/ARHGDIA/CRK/BAX/PRDM4/YWHAZ/IRS2/CAMK2A/TP53/NFKBIB/KIDINS220/HRAS/CDC42/YWHAQ/MAPK8/CRKL/SH2B1/PDPK1/NTRK2/MAP2K7/RPS6KA4/CALM1/CSK/NTRK3/CALM3/RAP1A/RPS6KA3/AKT1
KEGG_BASE_EXCISION_REPAIR	KEGG_BASE_EXCISION_REPAIR	33	0.475296670212463	1.48619599836402	0.0193210507731884	0.0502915586302109	0.0272169600674945	7526	tags=55%, list=36%, signal=35%	UNG/PARP4/POLE/NTHL1/POLE4/MUTYH/SMUG1/POLD4/NEIL3/APEX2/LIG3/PARP3/POLL/POLE2/POLD2/POLD3/POLE3/PCNA
KEGG_GLYCINE_SERINE_AND_THREONINE_METABOLISM	KEGG_GLYCINE_SERINE_AND_THREONINE_METABOLISM	31	0.49578789378757	1.53261596182206	0.0208678050266544	0.0535304563727222	0.0289697979775065	4754	tags=42%, list=23%, signal=32%	MAOA/CHDH/DAO/AMT/GLYCTK/CTH/SHMT1/AGXT/DLD/GCAT/PSPH/CBS/ALAS1
KEGG_ALANINE_ASPARTATE_AND_GLUTAMATE_METABOLISM	KEGG_ALANINE_ASPARTATE_AND_GLUTAMATE_METABOLISM	30	0.491977840719942	1.51564346923108	0.021196425139058	0.0535966749944751	0.0290056344008161	3517	tags=37%, list=17%, signal=30%	GFPT1/GOT1/GOT2/GPT/ASL/ABAT/GLUD1/ALDH5A1/AGXT/ACY3/ASPA
KEGG_GLYOXYLATE_AND_DICARBOXYLATE_METABOLISM	KEGG_GLYOXYLATE_AND_DICARBOXYLATE_METABOLISM	16	0.569827150022518	1.56753950133094	0.0216795628277339	0.0540462340916747	0.0292489283517241	4111	tags=50%, list=20%, signal=40%	ACO2/CS/GLYCTK/MDH2/ACO1/MDH1/HYI/MTHFD2L
KEGG_GLYCOSAMINOGLYCAN_BIOSYNTHESIS_CHONDROITIN_SULFATE	KEGG_GLYCOSAMINOGLYCAN_BIOSYNTHESIS_CHONDROITIN_SULFATE	22	-0.39246	-1.63855	0.0258903574126347	0.0636471286393937	0.0344447737507275	2986	tags=41%, list=14%, signal=35%	CHSY1/CSGALNACT1/CSGALNACT2/CHSY3/CHST11/CHST3/CHST15/CHPF/DSE
KEGG_PURINE_METABOLISM	KEGG_PURINE_METABOLISM	144	0.357449698862634	1.31347298340171	0.0270541082164329	0.0655969473192961	0.0354999833842162	8985	tags=53%, list=44%, signal=30%	ENTPD5/CANT1/GUCY2C/PAPSS2/ENPP1/GDA/ADCY9/ADCY6/ENTPD6/PKLR/PDE9A/AK1/PDE8A/ENPP3/FHIT/POLR2H/PDE6A/PDE11A/ENTPD2/POLR3B/NUDT9/POLE/NME6/DGUOK/NT5C/PDE5A/PRIM2/POLE4/NT5C2/NME7/GUCY2F/ADCY2/ATIC/AMPD1/PDE3B/POLD4/NME3/PRPS2/POLR2I/RRM1/POLR2E/POLR2C/RRM2B/PAICS/PRPS1L1/GART/POLR3A/XDH/PFAS/NT5E/HPRT1/POLE2/POLD2/PDE4D/POLR2J/GMPS/POLR3H/POLD3/POLE3/ADCY8/POLA1/IMPDH2/NPR2/POLR2B/PDE3A/ITPA/AK2/P…
KEGG_ERBB_SIGNALING_PATHWAY	KEGG_ERBB_SIGNALING_PATHWAY	85	0.395279085220864	1.39151102073748	0.0284263959390863	0.0679928659624091	0.0367966149424872	6140	tags=45%, list=30%, signal=32%	PAK4/ERBB3/PAK1/PIK3R2/GAB1/CAMK2D/PIK3CB/MAPK3/CBLC/ERBB2/CAMK2G/MAPK9/PAK6/SOS2/BTC/TGFA/MAP2K2/BAD/KRAS/NRAS/EGF/PIK3R1/PRKCA/MAPK1/JUN/GSK3B/CRK/EIF4EBP1/ARAF/CAMK2A/HRAS/MAPK8/CRKL/CDKN1A/MAP2K4/NRG3/PTK2/MAP2K7
KEGG_GLYCOSYLPHOSPHATIDYLINOSITOL_GPI_ANCHOR_BIOSYNTHESIS	KEGG_GLYCOSYLPHOSPHATIDYLINOSITOL_GPI_ANCHOR_BIOSYNTHESIS	25	0.504866282522813	1.51255723158136	0.0298013245033113	0.0692955692955693	0.0375016164489849	5676	tags=52%, list=28%, signal=38%	PIGZ/PIGS/PGAP1/PIGV/PIGN/PIGG/PIGX/PIGU/PIGC/GPAA1/PIGM/PIGA/PIGY
KEGG_TYROSINE_METABOLISM	KEGG_TYROSINE_METABOLISM	40	0.456051013027457	1.4729457441084	0.0295983086680761	0.0692955692955693	0.0375016164489849	4538	tags=40%, list=22%, signal=31%	MAOA/ADH6/ADH1C/DDC/GOT1/GOT2/LCMT1/ADH1A/ADH5/GSTZ1/METTL2B/DBH/PNMT/ALDH3A1/FAH/HGD
KEGG_ENDOMETRIAL_CANCER	KEGG_ENDOMETRIAL_CANCER	52	0.424903377106176	1.41978471973049	0.0301455301455301	0.0692955692955693	0.0375016164489849	3621	tags=38%, list=18%, signal=32%	PIK3R2/PIK3CB/MAPK3/TCF7L2/ERBB2/CTNNA1/SOS2/CDH1/AXIN2/MAP2K2/BAD/KRAS/NRAS/APC/EGF/CASP9/PIK3R1/AXIN1/MAPK1/GSK3B
KEGG_AXON_GUIDANCE	KEGG_AXON_GUIDANCE	127	0.363245313863509	1.32996632627711	0.0310932798395186	0.0705578273281383	0.0381847296274789	3681	tags=28%, list=18%, signal=23%	PAK4/CHP2/NGEF/SEMA6A/PAK1/SEMA4G/CFL1/EFNB2/SEMA6D/MAPK3/PLXNA2/EPHB2/EFNA4/EFNA1/PAK6/ROCK2/LIMK2/EFNA5/SEMA3B/EFNA3/UNC5B/KRAS/NRAS/EFNB1/RAC1/SEMA5A/SEMA3E/ARHGEF12/EPHB3/EPHA7/NTN4/PLXNB2/MAPK1/GSK3B/ABLIM2
KEGG_LONG_TERM_POTENTIATION	KEGG_LONG_TERM_POTENTIATION	69	0.398812132122841	1.37400304672536	0.0327868852459016	0.0734592239053746	0.0397549174867029	4882	tags=35%, list=24%, signal=27%	CHP2/GNAQ/RPS6KA6/PLCB4/CAMK2D/MAPK3/PRKACB/CAMK2G/PLCB3/ITPR3/RPS6KA1/MAP2K2/KRAS/NRAS/CALML3/PRKCA/PPP1CC/PPP1CB/MAPK1/PPP1CA/ARAF/CAMK2A/GRIN2C/HRAS
KEGG_NICOTINATE_AND_NICOTINAMIDE_METABOLISM	KEGG_NICOTINATE_AND_NICOTINAMIDE_METABOLISM	22	0.507320937186573	1.48701642161995	0.0357941834451902	0.0782169193802303	0.0423297036193932	3533	tags=45%, list=17%, signal=38%	NMNAT1/ENPP1/NUDT12/ENPP3/NMNAT3/QPRT/NADSYN1/NT5C/NNT/NT5C2
KEGG_STEROID_HORMONE_BIOSYNTHESIS	KEGG_STEROID_HORMONE_BIOSYNTHESIS	43	0.440749200877733	1.43777	0.0356394129979036	0.0782169193802303	0.0423297036193932	5909	tags=51%, list=29%, signal=37%	UGT2B28/UGT1A6/HSD11B2/HSD17B2/CYP3A5/AKR1C3/UGT2A3/SRD5A1/UGT2B17/UGT2B15/CYP3A4/SULT1E1/HSD17B3/HSD17B1/HSD17B8/HSD17B12/AKR1C2/AKR1D1/AKR1C1/CYP3A43/COMT/HSD3B1
KEGG_PYRIMIDINE_METABOLISM	KEGG_PYRIMIDINE_METABOLISM	91	0.380723880864107	1.35542282239715	0.0372608257804632	0.0804288556480731	0.0435267669579224	9610	tags=59%, list=47%, signal=32%	ENTPD5/CANT1/ENTPD6/CTPS2/CMPK1/POLR2H/AK3/POLR3B/POLE/UCK2/NME6/NT5C/PRIM2/POLE4/NT5C2/NME7/UCKL1/UMPS/POLD4/NME3/POLR2I/RRM1/UPRT/TXNRD2/POLR2E/POLR2C/RRM2B/POLR3A/DHODH/NT5E/POLE2/POLD2/DTYMK/POLR2J/POLR3H/POLD3/TXNRD1/TYMS/POLE3/POLA1/POLR2B/UPP1/ITPA/POLR1D/POLR3GL/DCK/POLR1C/POLR1A/POLR2L/UPB1/NT5M/DUT/CMPK2/NME5
KEGG_RIBOSOME	KEGG_RIBOSOME	86	0.382406931231556	1.34606987006146	0.0417090539165819	0.0889458137739156	0.0481360038859728	11441	tags=76%, list=55%, signal=34%	RPS28/RPS26/RPL37A/RPS29/RPL27A/RPL8/RPS24/RPS21/MRPL13/RPSA/RPS18/RPL41/RPL10A/RPS7/RPS15/RPL36A/RPL26/RPS27L/RPL31/RPL32/RPL36/RPL13/RPL34/RPLP0/RPS6/RPL5/RPL24/RPL18/RPL13A/RPL11/RPL10L/RPLP1/RPS23/RPL9/RPL23A/RPL15/RPS13/RPS12/RPS3/UBA52/RPS10/RPS4Y1/RPL29/RPL14/RPL3L/RPL39/RPL37/RPL38/RPL3/RPL12/RPS19/RPS17/RPS3A/RPS4X/RPL22/RPL7/RPS15A/RPS8/RPS11/RPL35A/RPL26L1/RPL19/RPS9/RPS25/RPS20
KEGG_PANTOTHENATE_AND_COA_BIOSYNTHESIS	KEGG_PANTOTHENATE_AND_COA_BIOSYNTHESIS	16	0.530504222957353	1.45936592364134	0.0445486518171161	0.0938703734717803	0.0508010941774131	3422	tags=44%, list=17%, signal=37%	PANK1/ENPP1/PANK3/BCAT2/ENPP3/COASY/PPCS
KEGG_VASOPRESSIN_REGULATED_WATER_REABSORPTION	KEGG_VASOPRESSIN_REGULATED_WATER_REABSORPTION	44	0.428082543448816	1.3995205058232	0.046218487394958	0.0951240961500879	0.0514795881632947	6090	tags=45%, list=30%, signal=32%	RAB5B/PRKACB/ADCY9/ADCY6/CREB3L4/DYNC1LI2/NSF/RAB11A/DCTN2/AQP2/RAB11B/ARHGDIA/DYNC2LI1/DCTN4/AVPR2/CREB3L1/DYNC1I2/AQP4/RAB5C/DCTN1
KEGG_GAP_JUNCTION	KEGG_GAP_JUNCTION	82	0.380958287881425	1.33838245577629	0.0459183673469388	0.0951240961500879	0.0514795881632947	3835	tags=29%, list=19%, signal=24%	GNA11/GNAQ/TUBAL3/PLCB4/MAPK3/PRKACB/ADCY9/ADCY6/PLCB3/PDGFA/SOS2/ITPR3/MAP2K2/KRAS/NRAS/EGF/MAP2K5/CSNK1D/TJP1/PDGFD/PRKCA/MAPK1/MAPK7/ADCY2

## Sheet: TEX11.kegg_gsea
ID	Description	setSize	enrichmentScore	NES	pvalue	p.adjust	qvalue	rank	leading_edge	core_enrichment
KEGG_PARKINSONS_DISEASE	KEGG_PARKINSONS_DISEASE	96	0.703790669620421	2.49110799815435	1e-10	2.91666666666667e-09	1.89473684210526e-09	2514	tags=61%, list=12%, signal=54%	COX5B/NDUFA2/COX6C/NDUFA1/COX7C/COX7B/UQCRFS1/UQCRQ/COX6B1/COX4I1/UQCRC2/NDUFA8/CYCS/COX6A1/COX7A2/SLC25A5/COX8A/NDUFC1/NDUFA6/UQCR10/NDUFB1/CYC1/NDUFA5/NDUFS3/NDUFB3/COX5A/SDHB/SDHD/NDUFB9/SLC25A4/NDUFS4/NDUFAB1/NDUFS2/UQCRB/NDUFB8/UQCRH/UQCR11/NDUFA9/NDUFB5/NDUFB10/NDUFB2/NDUFS6/NDUFB4/NDUFC2/VDAC3/SLC25A6/UQCRC1/UBB/VDAC1/NDUFS8/SLC25A31/COX7A2L/NDUFA4/NDUFV1/NDUFB6/SDHA/NDUFB7/NDUFV2/SDHC
KEGG_FATTY_ACID_METABOLISM	KEGG_FATTY_ACID_METABOLISM	39	0.756499865723264	2.4406508196674	1e-10	2.91666666666667e-09	1.89473684210526e-09	1812	tags=64%, list=9%, signal=59%	HADH/CPT2/HADHB/ACAA2/ACSL5/ACOX1/ADH1C/ADH6/ACAT1/ACAA1/CPT1A/ECHS1/ALDH2/ACADS/EHHADH/ADH5/ADH1A/ALDH7A1/ALDH9A1/ACAT2/HADHA/ACADSB/ALDH3A2/ACADM/ALDH1B1
KEGG_OXIDATIVE_PHOSPHORYLATION	KEGG_OXIDATIVE_PHOSPHORYLATION	99	0.66888219182512	2.37161635470905	1e-10	2.91666666666667e-09	1.89473684210526e-09	2514	tags=59%, list=12%, signal=52%	COX5B/NDUFA2/COX6C/NDUFA1/COX7C/COX7B/UQCRFS1/UQCRQ/COX6B1/COX4I1/UQCRC2/NDUFA8/PPA2/COX6A1/COX7A2/COX8A/NDUFC1/NDUFA6/UQCR10/NDUFB1/CYC1/COX10/NDUFA5/NDUFS3/NDUFB3/COX5A/SDHB/SDHD/NDUFB9/COX15/NDUFS4/NDUFAB1/NDUFS2/UQCRB/ATP6V1D/NDUFB8/UQCRH/UQCR11/NDUFA9/NDUFB5/NDUFB10/NDUFB2/NDUFS6/NDUFB4/NDUFC2/UQCRC1/NDUFS8/COX7A2L/NDUFA11/NDUFA4/NDUFV1/NDUFB6/SDHA/ATP6V0D1/NDUFB7/COX17/NDUFV2/SDHC
KEGG_PEROXISOME	KEGG_PEROXISOME	76	0.618848532705364	2.14733049602693	1e-10	2.91666666666667e-09	1.89473684210526e-09	3987	tags=61%, list=19%, signal=49%	PXMP2/PHYH/PEX11A/ABCD3/GSTK1/ACSL5/ACOX1/EPHX2/FAR2/HMGCL/ACOX2/PEX26/ACAA1/DECR2/ECH1/PEX19/SCP2/EHHADH/PEX13/SLC27A2/MLYCD/CRAT/DAO/PEX7/PEX11G/IDH1/AGXT/ACOT8/NUDT19/NUDT12/PEX11B/PXMP4/PECR/PRDX5/CROT/FAR1/PEX10/CAT/MVK/PEX2/AGPS/AMACR/PEX16/PEX1/PIPOX/ACOX3
KEGG_HUNTINGTONS_DISEASE	KEGG_HUNTINGTONS_DISEASE	155	0.568808028096744	2.07559456557659	1e-10	2.91666666666667e-09	1.89473684210526e-09	4136	tags=53%, list=20%, signal=43%	COX5B/NDUFA2/COX6C/NDUFA1/COX7C/COX7B/UQCRFS1/UQCRQ/COX6B1/COX4I1/UQCRC2/NDUFA8/CYCS/COX6A1/COX7A2/SLC25A5/COX8A/NDUFC1/POLR2H/NDUFA6/UQCR10/NDUFB1/CYC1/NDUFA5/NDUFS3/NDUFB3/COX5A/PLCB4/SDHB/SDHD/NDUFB9/SLC25A4/NDUFS4/NDUFAB1/NDUFS2/UQCRB/PPARGC1A/DNAL4/NDUFB8/UQCRH/PPARG/IFT57/UQCR11/NDUFA9/NDUFB5/NDUFB10/NDUFB2/GNAQ/NDUFS6/NDUFB4/NDUFC2/VDAC3/SLC25A6/UQCRC1/CREB3L4/VDAC1/NDUFS8/SLC25A31/COX7A2L…
KEGG_ALZHEIMERS_DISEASE	KEGG_ALZHEIMERS_DISEASE	142	0.569910201796473	2.07265280966405	1e-10	2.91666666666667e-09	1.89473684210526e-09	2514	tags=45%, list=12%, signal=40%	COX5B/NDUFA2/COX6C/NDUFA1/CHP2/COX7C/COX7B/UQCRFS1/UQCRQ/COX6B1/COX4I1/UQCRC2/NDUFA8/CYCS/COX6A1/COX7A2/COX8A/NDUFC1/NDUFA6/UQCR10/NDUFB1/CYC1/MAPK3/NDUFA5/NDUFS3/NDUFB3/COX5A/PLCB4/SDHB/SDHD/NDUFB9/PSEN1/NDUFS4/NDUFAB1/NDUFS2/UQCRB/NDUFB8/UQCRH/UQCR11/NDUFA9/NDUFB5/NDUFB10/NDUFB2/GNAQ/CAPN2/BAD/NDUFS6/CASP7/CACNA1D/NDUFB4/NDUFC2/UQCRC1/NDUFS8/COX7A2L/CALML3/NDUFA4/NDUFV1/NDUFB6/SDHA/NDUFB7/NDUFV…
KEGG_PROPANOATE_METABOLISM	KEGG_PROPANOATE_METABOLISM	31	0.738696003241171	2.29553545350908	4.63849439113282e-10	1.1596235977832e-08	7.53319389838112e-09	1812	tags=65%, list=9%, signal=59%	SUCLG1/ACSS2/SUCLG2/HIBCH/ACAT1/ECHS1/ALDH2/ABAT/EHHADH/SUCLA2/ALDH6A1/MLYCD/ALDH7A1/ALDH9A1/ACAT2/HADHA/ALDH3A2/PCCB/ACADM/ALDH1B1
KEGG_VALINE_LEUCINE_AND_ISOLEUCINE_DEGRADATION	KEGG_VALINE_LEUCINE_AND_ISOLEUCINE_DEGRADATION	43	0.666297040904071	2.17042387069525	1.11878247082559e-09	2.44733665493099e-08	1.58984877433111e-08	4927	tags=81%, list=24%, signal=62%	HADH/HADHB/ACAA2/AUH/HMGCL/HIBCH/ACAT1/ACAA1/HMGCS2/ECHS1/ALDH2/ABAT/ACADS/EHHADH/ALDH6A1/ALDH7A1/ALDH9A1/BCAT2/ACAT2/HADHA/DLD/ACADSB/ALDH3A2/PCCB/ACADM/ALDH1B1/IVD/MCCC2/HMGCS1/PCCA/MCEE/MCCC1/HIBADH/HSD17B10/BCKDHA
KEGG_CITRATE_CYCLE_TCA_CYCLE	KEGG_CITRATE_CYCLE_TCA_CYCLE	30	0.738568599607749	2.27879417553856	2.02375353297528e-09	3.93507631411859e-08	2.5563202521793e-08	3408	tags=80%, list=17%, signal=67%	SUCLG1/PCK2/SUCLG2/IDH3A/FH/MDH1/DLAT/PCK1/SDHB/SUCLA2/SDHD/MDH2/ACO2/IDH3B/PDHA1/DLD/IDH1/CS/OGDHL/SDHA/PDHB/SDHC/IDH3G/PC
KEGG_BUTANOATE_METABOLISM	KEGG_BUTANOATE_METABOLISM	32	0.726725107009961	2.26935031766501	2.31265716777779e-09	4.04715004361113e-08	2.62912604336843e-08	2983	tags=75%, list=14%, signal=64%	HADH/BDH1/HMGCL/ACAT1/HMGCS2/ECHS1/ALDH2/ABAT/ACADS/EHHADH/ALDH7A1/PDHA1/ALDH9A1/ACAT2/HADHA/ALDH3A2/AKR1B10/ALDH5A1/ACSM3/ALDH1B1/PDHB/BDH2/ACSM1/HMGCS1
KEGG_PYRUVATE_METABOLISM	KEGG_PYRUVATE_METABOLISM	39	0.675244847286221	2.17850255456381	4.55211853609235e-09	7.24200676196511e-08	4.70458183634425e-08	2393	tags=59%, list=12%, signal=52%	PCK2/ACSS2/ACAT1/MDH1/ALDH2/ME2/DLAT/PCK1/LDHD/MDH2/HAGH/ME3/ALDH7A1/PDHA1/ALDH9A1/ACAT2/DLD/ALDH3A2/PKLR/ACYP1/ALDH1B1/PDHB/GLO1
KEGG_BETA_ALANINE_METABOLISM	KEGG_BETA_ALANINE_METABOLISM	22	0.733626735366069	2.17068652083476	2.83454583056045e-07	4.13371266956732e-06	2.68535920789937e-06	1812	tags=55%, list=9%, signal=50%	HIBCH/ECHS1/ALDH2/ABAT/EHHADH/MLYCD/ALDH7A1/ALDH9A1/HADHA/ALDH3A2/ACADM/ALDH1B1
KEGG_RIBOSOME	KEGG_RIBOSOME	86	0.531877951560103	1.86340554231345	3.12926105202112e-07	4.21246680079766e-06	2.73651978638284e-06	8377	tags=86%, list=41%, signal=51%	RPS29/RPS26/MRPL13/RPL36A/RPL37A/RPL26/RPS18/RPL31/RPSA/RPL8/RPL34/RPL18/RPS21/RPLP0/RPS28/RPL15/RPL27A/RPS7/RPL10A/RPS27L/RPS13/RPS23/RPL13A/RPL7/RPL41/RPS3A/RPL9/RPS24/RPL29/RPL13/RPL23A/RPL36/RPLP1/RPS15/RPS6/RPL32/RPS10/RPL12/RPS17/RPL24/RPS12/RPL35A/RPL10/RPL22/RPL26L1/RPL11/RPS9/RPL17/RPS15A/RPS5/RPS2/RPS3/RPL10L/RPL38/RSL24D1/RPS27A/RPS16/RPL6/RPL39/FAU/RPL19/RPL7A/RPL3/RPS8/RPL37/RPS4X/RP…
KEGG_PPAR_SIGNALING_PATHWAY	KEGG_PPAR_SIGNALING_PATHWAY	68	0.537205316273947	1.84302328945144	1.63017294728677e-06	2.03771618410846e-05	1.32374946095467e-05	2826	tags=38%, list=14%, signal=33%	PCK2/CPT2/ACSL5/ACOX1/ACOX2/ACAA1/CPT1A/FABP2/PLIN1/DBI/HMGCS2/SCP2/EHHADH/PCK1/SLC27A2/PPARA/AQP7/PPARG/CYP27A1/ACADM/RXRA/FABP1/APOA1/SLC27A4/FABP4/FABP5
KEGG_ASCORBATE_AND_ALDARATE_METABOLISM	KEGG_ASCORBATE_AND_ALDARATE_METABOLISM	13	0.792876925201246	2.10593253080957	8.3927384189562e-06	9.7915281554489e-05	6.36081227541944e-05	3338	tags=85%, list=16%, signal=71%	UGT2B28/UGT1A6/ALDH2/UGDH/ALDH7A1/ALDH9A1/ALDH3A2/UGT2A3/ALDH1B1/UGT2B17/UGT2B15
KEGG_PENTOSE_AND_GLUCURONATE_INTERCONVERSIONS	KEGG_PENTOSE_AND_GLUCURONATE_INTERCONVERSIONS	15	0.736427559396464	2.01918542078224	1.5740262083441e-05	0.000172159116537635	0.00011183870427708	3338	tags=73%, list=16%, signal=62%	CRYL1/UGP2/UGT2B28/UGT1A6/UGDH/DCXR/DHDH/UGT2A3/RPE/UGT2B17/UGT2B15
KEGG_ARGININE_AND_PROLINE_METABOLISM	KEGG_ARGININE_AND_PROLINE_METABOLISM	49	0.544782429438574	1.8068990527643	1.87020504010118e-05	0.000192521107069239	0.000125066343238964	4168	tags=45%, list=20%, signal=36%	MAOA/ALDH18A1/GOT1/ALDH2/NAGS/CKB/DAO/ALDH7A1/ALDH9A1/OTC/GOT2/ALDH3A2/ACY1/GLUD1/AGMAT/ALDH1B1/ARG2/ASL/PRODH2/CKM/OAT/NOS1
KEGG_GRAFT_VERSUS_HOST_DISEASE	KEGG_GRAFT_VERSUS_HOST_DISEASE	36	-0.451119	-2.42716	2.23045007998484e-05	0.00021684931333186	0.000140870531367464	5218	tags=50%, list=25%, signal=37%	HLA-DQB1/KIR3DL1/CD28/HLA-DOA/HLA-DMA/KIR2DL5A/KIR2DL1/GZMB/IL6/IFNG/HLA-DOB/IL2/KIR2DL3/HLA-DRA/TNF/IL1B/CD80/IL1A
KEGG_ALLOGRAFT_REJECTION	KEGG_ALLOGRAFT_REJECTION	34	-0.45584	-2.33874	3.55085359721523e-05	0.000327052305006666	0.000212461046259969	8585	tags=94%, list=42%, signal=55%	HLA-G/HLA-B/FASLG/PRF1/HLA-DQA1/HLA-F/IL10/HLA-C/HLA-DPA1/HLA-DPB1/IL12A/HLA-DMB/HLA-DRB4/HLA-E/CD40LG/HLA-DRB1/IL12B/CD86/HLA-DQB1/CD28/HLA-DOA/HLA-DMA/CD40/GZMB/IL4/IFNG/HLA-DOB/IL2/HLA-DRA/IL5/TNF/CD80
KEGG_TRYPTOPHAN_METABOLISM	KEGG_TRYPTOPHAN_METABOLISM	38	0.569764275028536	1.82709587771236	9.06864601390772e-05	0.000793506526216926	0.00051548093131686	3084	tags=47%, list=15%, signal=40%	MAOA/HADH/DDC/ACAT1/ECHS1/ALDH2/EHHADH/WARS2/ALDH7A1/ALDH9A1/ACAT2/HADHA/ALDH3A2/ALDH1B1/OGDHL/TPH1/CAT/HAAO
KEGG_CARDIAC_MUSCLE_CONTRACTION	KEGG_CARDIAC_MUSCLE_CONTRACTION	72	0.491761789760861	1.69805135326277	9.84627365417606e-05	0.000820522804514672	0.000533031355714794	5170	tags=47%, list=25%, signal=36%	COX5B/COX6C/COX7C/COX7B/UQCRFS1/ATP1B3/UQCRQ/COX6B1/COX4I1/UQCRC2/COX6A1/COX7A2/COX8A/UQCR10/CYC1/COX5A/UQCRB/TPM1/UQCRH/UQCR11/CACNA1D/UQCRC1/CACNA2D4/COX7A2L/ATP1A1/CACNB1/CACNB3/SLC9A6/TPM3/CACNG4/CACNG5/CACNB2/CACNA2D2/CACNG7
KEGG_TYPE_I_DIABETES_MELLITUS	KEGG_TYPE_I_DIABETES_MELLITUS	40	-0.384816	-1.93637	0.000181922487419148	0.00144711069537958	0.00094007792541952	2083	tags=25%, list=10%, signal=23%	IFNG/HLA-DOB/IL2/HLA-DRA/PTPRN/TNF/IL1B/CD80/LTA/IL1A
KEGG_INTESTINAL_IMMUNE_NETWORK_FOR_IGA_PRODUCTION	KEGG_INTESTINAL_IMMUNE_NETWORK_FOR_IGA_PRODUCTION	45	-0.361988	-1.91351	0.000203748290627107	0.00155025873303234	0.00100708537243604	3222	tags=36%, list=16%, signal=30%	TNFSF13B/IL4/IL6/ICOS/IL15RA/MADCAM1/HLA-DOB/IL2/ITGA4/HLA-DRA/CCL25/IL5/TGFB1/TNFRSF13C/CD80/AICDA
KEGG_TERPENOID_BACKBONE_BIOSYNTHESIS	KEGG_TERPENOID_BACKBONE_BIOSYNTHESIS	15	0.687984277484592	1.88636045066371	0.000233853924808545	0.00163697747365982	0.00106341995281359	3692	tags=73%, list=18%, signal=60%	ACAT1/PDSS2/HMGCS2/PDSS1/HMGCR/DHDDS/ACAT2/GGPS1/MVK/HMGCS1/IDI1
KEGG_DRUG_METABOLISM_CYTOCHROME_P450	KEGG_DRUG_METABOLISM_CYTOCHROME_P450	58	0.491922656526207	1.66442852594587	0.000232449447211883	0.00163697747365982	0.00106341995281359	3347	tags=40%, list=16%, signal=33%	MAOA/GSTK1/ADH1C/FMO4/ADH6/UGT2B28/MGST2/UGT1A6/MGST3/GSTO2/ADH5/ADH1A/MGST1/GSTM4/CYP2A13/UGT2A3/FMO5/GSTA1/GSTZ1/UGT2B17/CYP2B6/UGT2B15/CYP3A5
KEGG_GLYCOLYSIS_GLUCONEOGENESIS	KEGG_GLYCOLYSIS_GLUCONEOGENESIS	60	0.497939621303581	1.69035419549002	0.000329108899129337	0.00221515605183208	0.00143901866825783	2303	tags=33%, list=11%, signal=30%	PCK2/ACSS2/GALM/PGM1/ADH1C/ADH6/ALDH2/DLAT/PCK1/ADH5/ADH1A/ALDH7A1/PDHA1/ALDH9A1/FBP1/DLD/ALDH3A2/PKLR/ALDH1B1/PDHB
KEGG_PORPHYRIN_AND_CHLOROPHYLL_METABOLISM	KEGG_PORPHYRIN_AND_CHLOROPHYLL_METABOLISM	27	0.585379687255114	1.78801457354699	0.000474953025056497	0.0029684564066031	0.0019283807032369	7277	tags=78%, list=35%, signal=50%	UGT2B28/ALAD/COX10/UGT1A6/COX15/BLVRB/HCCS/UGT2A3/UGT2B17/FECH/MMAB/FTH1/UGT2B15/HMBS/CPOX/HMOX2/UROS/UROD/GUSB/ALAS1/EARS2
KEGG_INSULIN_SIGNALING_PATHWAY	KEGG_INSULIN_SIGNALING_PATHWAY	135	0.404533578845955	1.46958	0.000471686013033531	0.0029684564066031	0.0019283807032369	6307	tags=47%, list=31%, signal=33%	PCK2/PRKACB/MAPK9/MAPK3/PCK1/PPARGC1A/PTPRF/PIK3CB/SOS2/FBP1/PRKAR2A/PRKAB1/PPP1CC/BAD/CBLC/PHKB/PKLR/SOCS2/PPP1R3B/PRKAB2/PIK3R2/PYGB/CALML3/EIF4E2/MAPK1/PRKAA1/MAP2K2/KRAS/INSR/PRKCI/NRAS/PPP1R3D/CRK/PPP1CB/EIF4EBP1/GYS2/PRKAG2/SORBS1/INPP5K/PIK3R1/PRKCZ/RHEB/CRKL/RPS6/MAPK8/GSK3B/MKNK2/ACACB/CALML5/PRKAR1B/IRS2/PHKA2/AKT1/G6PC/RHOQ/PRKAA2/PRKAG1/PDE3B/EIF4E/TRIP10/PPP1CA/HRAS/INS/RAF1
KEGG_INOSITOL_PHOSPHATE_METABOLISM	KEGG_INOSITOL_PHOSPHATE_METABOLISM	54	0.480497862359986	1.61155529640431	0.000507270244404038	0.00306111354381747	0.00198857300891601	4366	tags=43%, list=21%, signal=34%	IMPA2/PLCE1/PIP5K1B/OCRL/INPP5J/PLCD3/PLCB4/ALDH6A1/INPP5A/IMPA1/ITPKA/PIK3CB/MINPP1/ITPK1/PLCD1/SYNJ2/PIP4K2C/PTEN/PLCB3/TPI1/IPMK/INPP5K/PIK3C2B
KEGG_GLYCEROPHOSPHOLIPID_METABOLISM	KEGG_GLYCEROPHOSPHOLIPID_METABOLISM	67	0.465752264132446	1.5956150376991	0.000650248557813135	0.00379311658724328	0.00246409979802872	6614	tags=51%, list=32%, signal=35%	GPD1L/CDS1/MBOAT1/LPCAT3/PLD1/PLA2G10/ETNK1/PLA2G12A/CHPT1/GPD2/CRLS1/MBOAT2/DGKQ/LYPLA2/PEMT/LYPLA1/LCLAT1/CHKA/GPAM/PCYT1B/MBOAT7/PLA2G15/PCYT1A/GNPAT/CDIPT/PCYT2/PLA2G6/AGPAT3/PLA2G5/DGKD/CDS2/PLA2G12B/AGPAT1/LPCAT2
KEGG_METABOLISM_OF_XENOBIOTICS_BY_CYTOCHROME_P450	KEGG_METABOLISM_OF_XENOBIOTICS_BY_CYTOCHROME_P450	56	0.485533321253742	1.63468560988025	0.000711312820868846	0.00401547560167897	0.00260854956379747	4957	tags=48%, list=24%, signal=37%	GSTK1/ADH1C/ADH6/UGT2B28/MGST2/UGT1A6/MGST3/GSTO2/ADH5/ADH1A/MGST1/GSTM4/DHDH/AKR1C3/UGT2A3/GSTA1/GSTZ1/UGT2B17/CYP2B6/UGT2B15/CYP3A5/EPHX1/CYP2C18/AKR1C2/GSTA4/AKR1C1/GSTM3
KEGG_SYSTEMIC_LUPUS_ERYTHEMATOSUS	KEGG_SYSTEMIC_LUPUS_ERYTHEMATOSUS	51	-0.322914	-1.77821	0.000883064176823196	0.00482925721700185	0.00313720168081925	3003	tags=31%, list=15%, signal=27%	FCGR2A/ACTN1/GRIN2A/C2/C1S/IFNG/HLA-DOB/C3/C1R/HLA-DRA/ACTN2/FCGR3B/C8B/TNF/CD80/FCGR2C
KEGG_SULFUR_METABOLISM	KEGG_SULFUR_METABOLISM	11	0.719338060692669	1.87262805532563	0.00135172206988847	0.00716822309789339	0.00465665019291721	4591	tags=64%, list=22%, signal=50%	BPNT1/SULT1A2/SULT1A1/PAPSS2/SUOX/SULT1E1/CHST13
KEGG_NITROGEN_METABOLISM	KEGG_NITROGEN_METABOLISM	23	0.592202791826746	1.76081548638693	0.00144080492673531	0.00741590771113761	0.00481755207700969	2555	tags=39%, list=12%, signal=34%	CA2/CA7/CTH/CA1/CA12/AMT/CA3/GLUD1/CA4
KEGG_GLYCOSYLPHOSPHATIDYLINOSITOL_GPI_ANCHOR_BIOSYNTHESIS	KEGG_GLYCOSYLPHOSPHATIDYLINOSITOL_GPI_ANCHOR_BIOSYNTHESIS	25	0.571438301796915	1.72107180840699	0.0021472688102095	0.0107363440510475	0.00697458741361282	4087	tags=56%, list=20%, signal=45%	PIGZ/PIGV/PIGS/PIGY/PIGU/PIGC/PGAP1/PIGX/PIGG/PIGN/PIGF/PIGM/PIGP/PIGH
KEGG_GLYOXYLATE_AND_DICARBOXYLATE_METABOLISM	KEGG_GLYOXYLATE_AND_DICARBOXYLATE_METABOLISM	16	0.609349960586465	1.70150287372867	0.00323388503578826	0.0157202744795263	0.0102122685340682	5097	tags=56%, list=25%, signal=42%	MDH1/MDH2/ACO2/GLYCTK/CS/HYI/MTHFD2L/GRHPR/ACO1
KEGG_PROXIMAL_TUBULE_BICARBONATE_RECLAMATION	KEGG_PROXIMAL_TUBULE_BICARBONATE_RECLAMATION	23	0.565297523422469	1.68081719200958	0.0036050150080848	0.0166020428003905	0.01078508645078	2771	tags=43%, list=13%, signal=38%	PCK2/ATP1B3/CA2/MDH1/SLC4A4/PCK1/GLUD1/SLC25A10/CA4/ATP1A1
KEGG_GLUTATHIONE_METABOLISM	KEGG_GLUTATHIONE_METABOLISM	47	0.480287630930071	1.58215496250934	0.00354793404915293	0.0166020428003905	0.01078508645078	6987	tags=57%, list=34%, signal=38%	GGT6/GSTK1/MGST2/MGST3/GSTO2/IDH1/MGST1/GSS/GSTM4/GSTA1/GSTZ1/GGCT/TXNDC12/GCLC/ANPEP/RRM2B/OPLAH/GSTA4/GSTM3/GSR/SMS/GPX4/GSTT1/GSTM1/GGT1/RRM1/GGT7
KEGG_LYSINE_DEGRADATION	KEGG_LYSINE_DEGRADATION	39	0.494433315931837	1.5951609940422	0.00388332837977025	0.017425191447687	0.011319823617144	2626	tags=38%, list=13%, signal=34%	HADH/ACAT1/ECHS1/TMLHE/ALDH2/EHHADH/ALDH7A1/ALDH9A1/ACAT2/HADHA/ALDH3A2/ALDH1B1/PLOD2/OGDHL/SETMAR
KEGG_ASTHMA	KEGG_ASTHMA	27	-0.389212	-1.76821	0.00411352503905314	0.0179966720458575	0.0116910711636247	10873	tags=44%, list=53%, signal=21%	HLA-DQB1/HLA-DOA/HLA-DMA/CD40/EPX/IL4/RNASE3/HLA-DOB/HLA-DRA/IL5/MS4A2/TNF
KEGG_GLYCINE_SERINE_AND_THREONINE_METABOLISM	KEGG_GLYCINE_SERINE_AND_THREONINE_METABOLISM	31	0.516340221452316	1.60455353652367	0.00482894838368668	0.0206113650523212	0.0133896386505305	3883	tags=42%, list=19%, signal=34%	MAOA/CTH/CHDH/DAO/DLD/AGXT/AMT/SHMT1/GLYCTK/CBS/GCAT/PSPH/PIPOX
KEGG_PRIMARY_IMMUNODEFICIENCY	KEGG_PRIMARY_IMMUNODEFICIENCY	35	-0.324659	-1.7235	0.00621615841441747	0.0259006600600728	0.0168256919487992	1712	tags=40%, list=8%, signal=37%	LCK/ZAP70/IL7R/CD4/BTK/ICOS/CD79A/PTPRC/TNFRSF13C/CD3E/CD19/CIITA/JAK3/AICDA
KEGG_TYROSINE_METABOLISM	KEGG_TYROSINE_METABOLISM	40	0.482831863158123	1.55959250468024	0.00640104442900403	0.0260507622110629	0.0169232019175627	2663	tags=32%, list=13%, signal=28%	MAOA/DDC/ADH1C/ADH6/GOT1/LCMT1/ADH5/ADH1A/GOT2/GSTZ1/DBH/FAH/PNMT
KEGG_AUTOIMMUNE_THYROID_DISEASE	KEGG_AUTOIMMUNE_THYROID_DISEASE	47	-0.278976	-1.50445	0.00702683406892663	0.0279476355014127	0.0181554564460305	14891	tags=38%, list=72%, signal=11%	CD28/IFNA5/HLA-DOA/HLA-DMA/CD40/TSHR/IFNA21/IFNA7/TG/GZMB/IL4/IFNA4/HLA-DOB/IL2/HLA-DRA/IL5/CTLA4/CD80
KEGG_NICOTINATE_AND_NICOTINAMIDE_METABOLISM	KEGG_NICOTINATE_AND_NICOTINAMIDE_METABOLISM	22	0.555651592482989	1.64408596897896	0.00768243061150124	0.0286047948300578	0.0185823629572706	4769	tags=55%, list=23%, signal=42%	NMNAT1/ENPP1/NMNAT3/NUDT12/ENPP3/NNT/NT5C2/NT5C/BST1/QPRT/NT5E/NADSYN1
KEGG_RETINOL_METABOLISM	KEGG_RETINOL_METABOLISM	47	0.463761265485831	1.52771410370727	0.00758850267496841	0.0286047948300578	0.0185823629572706	3347	tags=36%, list=16%, signal=30%	ADH1C/ADH6/UGT2B28/DHRS3/UGT1A6/RETSAT/ADH5/ADH1A/PNPLA4/CYP2A13/UGT2A3/UGT2B17/DGAT1/CYP2B6/RDH12/UGT2B15/CYP3A5
KEGG_ADIPOCYTOKINE_SIGNALING_PATHWAY	KEGG_ADIPOCYTOKINE_SIGNALING_PATHWAY	66	0.425256278560514	1.45389555349394	0.00760850886398161	0.0286047948300578	0.0185823629572706	5483	tags=39%, list=27%, signal=29%	PCK2/ACSL5/MAPK9/ADIPOR2/CPT1A/PCK1/PPARA/PPARGC1A/PRKAB1/RXRA/PRKAB2/PRKAA1/STK11/CD36/NPY/AGRP/NFKBIB/PRKAG2/CHUK/MAPK8/ACACB/IRS2/AKT1/G6PC/PRKAA2/PRKAG1
KEGG_HISTIDINE_METABOLISM	KEGG_HISTIDINE_METABOLISM	27	0.525803292513356	1.60604129303029	0.00830280920314779	0.0296528900112421	0.0192632308042956	6554	tags=56%, list=32%, signal=38%	MAOA/DDC/LCMT1/HNMT/ALDH2/ALDH7A1/ALDH9A1/ALDH3A2/ALDH1B1/ASPA/UROC1/ACY3/METTL2B/HEMK1/ALDH3A1
KEGG_STARCH_AND_SUCROSE_METABOLISM	KEGG_STARCH_AND_SUCROSE_METABOLISM	35	0.506181130100418	1.60239634521198	0.00825915615791567	0.0296528900112421	0.0192632308042956	2208	tags=37%, list=11%, signal=33%	UGP2/GBA3/PGM1/UGT2B28/UGT1A6/ENPP1/UGDH/TREH/UGT2A3/ENPP3/AGL/PYGB/UGT2B17
KEGG_PYRIMIDINE_METABOLISM	KEGG_PYRIMIDINE_METABOLISM	91	0.401393502183465	1.41591212678867	0.00861971888525449	0.0301690160983907	0.0195985187285786	10002	tags=67%, list=48%, signal=35%	ENTPD5/POLR2H/CTPS2/AK3/CANT1/UCK2/NME6/POLE4/UPRT/POLR2J/CMPK1/NT5C2/NT5C/PRIM2/POLR3B/UCKL1/POLR1D/POLR2I/POLD4/UMPS/RRM2B/POLR3GL/NT5E/POLR2E/POLE2/ENTPD6/NME3/TYMS/POLE3/POLR2C/POLE/UPB1/DUT/TXNRD2/DCK/RRM1/POLR1C/DTYMK/POLD2/NT5M/POLR3A/NUDT2/DHODH/NME7/POLR3F/POLR1B/POLR2L/POLA1/POLR2G/POLR2F/POLR3K/UCK1/POLR1E/NME5/ITPA/CMPK2/TK1/POLR3C/POLR2B/TXNRD1/UPP1
KEGG_MATURITY_ONSET_DIABETES_OF_THE_YOUNG	KEGG_MATURITY_ONSET_DIABETES_OF_THE_YOUNG	23	0.5414273105282	1.60984312517357	0.00899242012029237	0.0308563435500228	0.0200450231783607	6180	tags=57%, list=30%, signal=40%	NR5A2/HNF4A/HNF1B/HNF1A/FOXA3/PKLR/MNX1/HNF4G/FOXA2/NKX6-1/NKX2-2/NEUROD1/INS
KEGG_GNRH_SIGNALING_PATHWAY	KEGG_GNRH_SIGNALING_PATHWAY	97	0.389328168177482	1.37858246881918	0.00921010831725882	0.0309955568369287	0.0201354594790274	7160	tags=44%, list=35%, signal=29%	MAPK13/PRKACB/CAMK2D/MAPK9/MAPK3/PLD1/PLA2G10/MAP2K6/PLCB4/PLA2G12A/SOS2/ADCY9/CAMK2G/GNA11/GNAQ/CACNA1D/ADCY6/CALML3/CDC42/MAPK1/MAPK14/MAP2K2/KRAS/MAP2K4/NRAS/PLCB3/ADCY2/MAPK8/GNRHR/CALML5/PLA2G6/JUN/GNRH1/PLA2G5/PLA2G12B/HRAS/RAF1/ITPR3/CACNA1C/ADCY8/CALM3/CAMK2A/MAP2K7
KEGG_GLYCEROLIPID_METABOLISM	KEGG_GLYCEROLIPID_METABOLISM	42	0.460828099251817	1.49761557384787	0.0106862673855976	0.0351157530880787	0.0228120380963158	2687	tags=31%, list=13%, signal=27%	MBOAT1/ALDH2/ALDH7A1/ALDH9A1/ALDH3A2/PNLIPRP2/MGLL/GLYCTK/ALDH1B1/MBOAT2/DGKQ/DGAT1/LCLAT1
KEGG_ENDOCYTOSIS	KEGG_ENDOCYTOSIS	174	0.3558667335209	1.30399861741604	0.01083571809575	0.0351157530880787	0.0228120380963158	6322	tags=39%, list=31%, signal=27%	CHMP4B/RAB4A/VTA1/FGFR3/CHMP5/NEDD4L/PIP5K1B/RAB11FIP1/PLD1/IQSEC2/ERBB3/SMAP1/ASAP3/RAB5B/VPS28/VPS4B/CBLC/TSG101/CHMP4C/ARRB1/VPS25/ASAP2/STAMBP/CHMP2A/PDCD6IP/SH3GL2/STAM2/RAB5C/CDC42/VPS4A/CLTA/VPS36/VPS37B/FGFR2/SH3KBP1/EPN3/EPN1/ARF6/PRKCI/RAB11FIP4/CHMP2B/RAB11A/CLTC/PARD3/PSD3/WWP1/SH3GLB2/PRKCZ/FGFR4/USP8/IGF1R/DNM2/RAB5A/GIT1/RNF41/PARD6B/LDLRAP1/AGAP1/AP2S1/AP2A2/STAM/ACAP2/RAB11B/RAB1…
KEGG_DRUG_METABOLISM_OTHER_ENZYMES	KEGG_DRUG_METABOLISM_OTHER_ENZYMES	38	0.473725206188237	1.51912187079756	0.0137204575304992	0.0436560012334064	0.0283599887711753	3779	tags=39%, list=18%, signal=32%	UGT2B28/NAT2/NAT1/UGT1A6/CES2/UCK2/TPMT/CYP2A13/UGT2A3/UGT2B17/UCKL1/HPRT1/UGT2B15/CYP3A5/UMPS
KEGG_PANTOTHENATE_AND_COA_BIOSYNTHESIS	KEGG_PANTOTHENATE_AND_COA_BIOSYNTHESIS	16	0.5562956820972	1.55335810774526	0.0160590515030294	0.0501845359469669	0.0326010819986312	1754	tags=38%, list=9%, signal=34%	PANK1/ENPP1/PPCS/BCAT2/PANK3/ENPP3
KEGG_NUCLEOTIDE_EXCISION_REPAIR	KEGG_NUCLEOTIDE_EXCISION_REPAIR	44	0.456076515220184	1.49036451652482	0.0174070008305275	0.0534425464095143	0.0347175639833235	10018	tags=80%, list=49%, signal=41%	POLE4/ERCC6/RFC5/ERCC8/GTF2H5/CDK7/RPA3/POLD4/GTF2H3/POLE2/GTF2H1/CUL4B/CUL4A/CCNH/RFC2/POLE3/RAD23B/POLE/CETN2/PCNA/MNAT1/XPA/RBX1/RFC3/POLD2/RPA4/DDB1/ERCC1/RFC1/GTF2H4/RPA1/RAD23A/ERCC2/RPA2/ERCC5
KEGG_PURINE_METABOLISM	KEGG_PURINE_METABOLISM	144	0.363180376470214	1.31955630112635	0.0187933542944041	0.0567040862331158	0.0368363387258737	9168	tags=57%, list=44%, signal=32%	ENTPD5/PDE8A/POLR2H/PAPSS2/ENPP1/DGUOK/GUCY2C/NUDT9/ADCY9/CANT1/PDE6A/ADCY6/PKLR/GDA/NME6/FHIT/ENPP3/POLE4/ENTPD2/PDE5A/POLR2J/PRPS2/PDE11A/PDE9A/NT5C2/NT5C/PRIM2/POLR3B/AMPD1/HPRT1/AK1/POLR1D/GUCY2F/POLR2I/POLD4/RRM2B/GMPR2/PDE6D/POLR3GL/ADCY2/NT5E/POLR2E/POLE2/ENTPD6/PAICS/NME3/PRPS1L1/PDE3B/POLE3/POLR2C/POLE/PDE6G/IMPDH2/DCK/GART/APRT/AK2/RRM1/PDE4D/ADCY8/POLR1C/ADSL/POLD2/ADK/NT5M/POLR3A/GUCY…
KEGG_SELENOAMINO_ACID_METABOLISM	KEGG_SELENOAMINO_ACID_METABOLISM	24	0.512890135746911	1.53464996765856	0.0194566630988623	0.0577104413949306	0.0374900912520451	6987	tags=62%, list=34%, signal=41%	SEPHS2/GGT6/AHCYL2/LCMT1/PAPSS2/CTH/AHCY/CBS/SEPHS1/MAT2B/MAT1A/METTL2B/HEMK1/GGT1/GGT7
KEGG_AMINOACYL_TRNA_BIOSYNTHESIS	KEGG_AMINOACYL_TRNA_BIOSYNTHESIS	22	0.526908709397167	1.55904028310549	0.0213862075763346	0.0623764387643092	0.0405212354077919	8712	tags=86%, list=42%, signal=50%	PARS2/WARS2/HARS2/IARS2/TARS2/RARS2/PSTK/DARS2/FARS2/YARS2/NARS2/FARSB/LARS2/EARS2/SARS2/AARS2/FARSA/SEPSECS/CARS2
KEGG_ERBB_SIGNALING_PATHWAY	KEGG_ERBB_SIGNALING_PATHWAY	85	0.389535896874758	1.36299586456585	0.0291457286432161	0.083614795287915	0.0543181828035778	6322	tags=44%, list=31%, signal=30%	PAK1/GAB1/CAMK2D/MAPK9/MAPK3/ERBB3/TGFA/PAK4/PIK3CB/SOS2/CAMK2G/BAD/CBLC/BTC/PIK3R2/ERBB2/MAPK1/MAP2K2/KRAS/MAP2K4/NRAS/CRK/NCK1/EIF4EBP1/PAK6/PIK3R1/PTK2/CRKL/MAPK8/GSK3B/AKT1/NRG2/NRG3/JUN/HRAS/RAF1/EGF
KEGG_SNARE_INTERACTIONS_IN_VESICULAR_TRANSPORT	KEGG_SNARE_INTERACTIONS_IN_VESICULAR_TRANSPORT	38	0.445091591888105	1.42730081260791	0.0321243523316062	0.0906735751295337	0.0589037360239978	5869	tags=45%, list=28%, signal=32%	STX3/STX19/STX12/VTI1B/VAMP8/STX8/VAMP3/VTI1A/STX7/VAMP7/TSNARE1/STX10/SNAP29/BNIP1/SNAP23/BET1/STX6
KEGG_STEROID_HORMONE_BIOSYNTHESIS	KEGG_STEROID_HORMONE_BIOSYNTHESIS	43	0.431077718396224	1.40421060382094	0.037948717948718	0.105413105413105	0.0684788895315211	5789	tags=49%, list=28%, signal=35%	UGT2B28/HSD17B2/UGT1A6/SRD5A1/AKR1C3/UGT2A3/HSD17B8/UGT2B17/HSD11B2/SULT1E1/UGT2B15/CYP3A5/HSD17B3/AKR1C2/COMT/HSD17B12/HSD17B6/AKR1C1/AKR1D1/CYP3A4/HSD3B1
KEGG_FOLATE_BIOSYNTHESIS	KEGG_FOLATE_BIOSYNTHESIS	10	0.589554290230969	1.49277290591142	0.0407185628742515	0.111339820359281	0.0723290261582099	3540	tags=60%, list=17%, signal=50%	SPR/GGH/QDPR/DHFR/ALPI/PTS
KEGG_ALANINE_ASPARTATE_AND_GLUTAMATE_METABOLISM	KEGG_ALANINE_ASPARTATE_AND_GLUTAMATE_METABOLISM	30	0.461078516892982	1.42262078203664	0.0435706695005314	0.117305648655277	0.0762045717580143	7491	tags=53%, list=36%, signal=34%	GOT1/ABAT/GPT/GFPT1/AGXT/GOT2/GLUD1/ALDH5A1/ASL/NIT2/ASPA/ACY3/GLS/ADSL/ALDH4A1/GLS2
KEGG_PHENYLALANINE_METABOLISM	KEGG_PHENYLALANINE_METABOLISM	17	0.509242205491612	1.44115215107621	0.0448087431693989	0.118811061434012	0.0771825241195388	1324	tags=29%, list=6%, signal=28%	MAOA/PRDX6/DDC/GOT1/GOT2
KEGG_DORSO_VENTRAL_AXIS_FORMATION	KEGG_DORSO_VENTRAL_AXIS_FORMATION	23	0.483927135390226	1.43887601686158	0.0457446808510638	0.119482375357256	0.077618625795992	2956	tags=30%, list=14%, signal=26%	MAPK3/SPIRE2/SOS2/PIWIL4/PIWIL2/MAPK1/KRAS
