# Supplementary material for: Identification and validation of biomarkers related to centrosome replication in ulcerative colitis based on bulk transcriptome, single-cell RNA sequencing and experiments
Source: Front Immunol. 2025 Dec 12;16:1627926. doi: 10.3389/fimmu.2025.1627926 (PMC12740759; doi:10.3389/fimmu.2025.1627926)
Supplement: Supplementary Table 6 — The correlation analysis demonstrated that biomarkers were notably correlated with most differential immune cells (DICs). [file Table6.xlsx]

## Sheet: correlation_cor
gene	cell	Correlation	Pvalue
EDNRA	B cell naive	-0.00981481	0.912792960969381
HEPACAM2	B cell naive	-0.344966	7.13450023556983e-05
OVOL1	B cell naive	-0.353294	4.6163851352666e-05
SLC16A1	B cell naive	-0.256386	0.0036195036582457
SPIRE2	B cell naive	-0.254801	0.0038408556105166
TEX11	B cell naive	-0.3975	3.70205670642803e-06
EDNRA	Macrophage M1	0.226531684197757	0.0104363922014596
HEPACAM2	Macrophage M1	-0.399889	3.19580269097284e-06
OVOL1	Macrophage M1	-0.435531	3.0962109751926e-07
SLC16A1	Macrophage M1	-0.403305	2.58458384910965e-06
SPIRE2	Macrophage M1	-0.323163	0.000210731692776946
TEX11	Macrophage M1	-0.394636	4.40926509043763e-06
EDNRA	Macrophage M2	-0.21551	0.0149607281271681
HEPACAM2	Macrophage M2	0.585255825330799	4.97064200446532e-13
OVOL1	Macrophage M2	0.646612532808399	2.18773578832155e-16
SLC16A1	Macrophage M2	0.510744750656168	8.523462514792e-10
SPIRE2	Macrophage M2	0.571914838770154	2.1675007191375e-12
TEX11	Macrophage M2	0.583954349456318	5.75555790776427e-13
EDNRA	Mast cell activated	-0.168467	0.0583158964694023
HEPACAM2	Mast cell activated	0.392770054175745	4.93666987913096e-06
OVOL1	Mast cell activated	0.452082711898011	9.53043990193767e-08
SLC16A1	Mast cell activated	0.40161299144865	2.87196522229807e-06
SPIRE2	Mast cell activated	0.455702382150288	7.30379157299598e-08
TEX11	Mast cell activated	0.352665177809906	4.77273955020387e-05
EDNRA	Mast cell resting	0.0668718696331233	0.455067664067318
HEPACAM2	Mast cell resting	-0.277421	0.00159029011635464
OVOL1	Mast cell resting	-0.320356	0.000240852758557791
SLC16A1	Mast cell resting	-0.302366	0.00055020314452854
SPIRE2	Mast cell resting	-0.378222	1.16411918990431e-05
TEX11	Mast cell resting	-0.296899	0.00070004421293838
EDNRA	Myeloid dendritic cell activated	0.463640977135395	4.03051048393357e-08
HEPACAM2	Myeloid dendritic cell activated	-0.293978	0.000794639273152892
OVOL1	Myeloid dendritic cell activated	-0.251356	0.00436451711166898
SLC16A1	Myeloid dendritic cell activated	-0.118738	0.183653720863437
SPIRE2	Myeloid dendritic cell activated	-0.193012	0.0296966271017698
TEX11	Myeloid dendritic cell activated	-0.191167	0.0313237113736232
EDNRA	NK cell activated	-0.23132	0.00887955820308781
HEPACAM2	NK cell activated	0.397234730514244	3.76272274782651e-06
OVOL1	NK cell activated	0.511729042934063	7.81343236993278e-10
SLC16A1	NK cell activated	0.349998164789295	5.49234954167619e-05
SPIRE2	NK cell activated	0.545208458535756	3.41409340386853e-11
TEX11	NK cell activated	0.462707294061391	4.32581233372117e-08
EDNRA	Neutrophil	0.497325885297389	2.71518104410337e-09
HEPACAM2	Neutrophil	-0.674276	3.64831663750672e-18
OVOL1	Neutrophil	-0.649077	1.54532927096877e-16
SLC16A1	Neutrophil	-0.406567	2.10568533138162e-06
SPIRE2	Neutrophil	-0.617274	1.08701901598646e-14
TEX11	Neutrophil	-0.530972	1.34768339525283e-10
EDNRA	T cell follicular helper	0.20653975152169	0.0198193606095439
HEPACAM2	T cell follicular helper	-0.560007	7.63814357936614e-12
OVOL1	T cell follicular helper	-0.567688	3.40916794687117e-12
SLC16A1	T cell follicular helper	-0.486237	6.81587418360538e-09
SPIRE2	T cell follicular helper	-0.375979	1.32401472349489e-05
TEX11	T cell follicular helper	-0.562151	6.11086056629046e-12
