# Supplementary material for: Identification and validation of biomarkers related to centrosome replication in ulcerative colitis based on bulk transcriptome, single-cell RNA sequencing and experiments
Source: Front Immunol. 2025 Dec 12;16:1627926. doi: 10.3389/fimmu.2025.1627926 (PMC12740759; doi:10.3389/fimmu.2025.1627926)
Supplement: Supplementary Table 7 — The correlation analysis demonstrated that DCIFs were notably optimistically correlated with EDNRA and DCIFs were unfavorably correlated with other 5 biomarkers. [file Table7.xlsx]

## Sheet: 03.inflammatory_cytokines.P
	IL6	IL8	TNF	IFNG	IL6	IL8	TNF	IFNG
	P	P	P	P	R	R	R	R
EDNRA	2.70297161816276e-19	2.51432162752168e-14	3.51365069776287e-07	7.85864919402935e-06	0.690433204775892	0.610550311797688	0.433700941339509	0.384971805085797
HEPACAM2	1.51637799720463e-06	8.8267984886823e-13	2.05554325750241e-07	1.82778728398248e-05	-0.411723	-0.580125	-0.441385	-0.370284
OVOL1	2.67548586671451e-10	3.48889261820876e-16	1.191580855337e-14	3.28909968973948e-08	-0.523606	-0.643268	-0.616545	-0.46631
SLC16A1	0.793514910839707	3.89114693048196e-07	0.000210414043064137	0.0316478620741499	-0.0234552	-0.432217	-0.323194	-0.190809
SPIRE2	2.17801318270216e-08	2.09826678029893e-13	9.75265024845029e-14	4.03155507446838e-06	-0.471653	-0.592796	-0.599334	-0.396106
TEX11	0.0679821739795489	2.86892056932456e-11	3.74081758772782e-05	0.0527276557076626	-0.162482	-0.546966	-0.357236	-0.17231
