# Supplementary material for: Identification and validation of biomarkers related to centrosome replication in ulcerative colitis based on bulk transcriptome, single-cell RNA sequencing and experiments
Source: Front Immunol. 2025 Dec 12;16:1627926. doi: 10.3389/fimmu.2025.1627926 (PMC12740759; doi:10.3389/fimmu.2025.1627926)
Supplement: Supplementary file 16 [file DataSheet1.zip]

Archive with 18 entries (17 files):
- R/
- R/r.00.rawdata.r
- R/r.01.DEGs.r
- R/r.06.expression.r
- R/r.10.correlation.r
- R/r.02.venn.r
- R/r.13.GSVA.r
- R/r.09.inflammatory_cytokines.r
- R/r.15.ceRNA.r
- R/r.12.cluster.r
- R/r.17_locat.r
- R/r.14.cluster_CIBERSORT.r
- R/r.05.ROC.r
- R/r.08.CIBERSORT.r
- R/r.03.GO+KEGG.r
- R/r.11.singlecell.r
- R/r.07.GSEA.r
- R/r.04.101ML.r
