# Supplementary material for: Identification and validation of biomarkers related to centrosome replication in ulcerative colitis based on bulk transcriptome, single-cell RNA sequencing and experiments
Source: Front Immunol. 2025 Dec 12;16:1627926. doi: 10.3389/fimmu.2025.1627926 (PMC12740759; doi:10.3389/fimmu.2025.1627926)
Supplement: Supplementary file 16 [file DataSheet1.zip › R/r.00.rawdata.r]

###GSE87473芯片数据下载---训练集-----------
rm(list = ls())
setwd('/data/nas1/yanqing/project/09-ZZZK-20320-6/')
if (! dir.exists('./00_rawdata')) {
  dir.create('./00_rawdata')
}
setwd("./00_rawdata")
# library(dbplyr)
#library(TCGAbiolinks)
# library(readr)
# library(readxl)
# library(tidyverse)
# library(tibble)


options(timeout=100000)
library(GEOquery)
library(Biobase)
library(readr)
library(readxl)
library(tidyverse)
library(tibble)

GEO_data <- 'GSE87473'

if(!dir.exists(paste0(GEO_data))){
  dir.create(paste0(GEO_data))
}
setwd(paste0(GEO_data))
#数据下载
# load series and platform data from GEO
gset <- getGEO("GSE87473",
               destdir = '.',
               GSEMatrix = T,
               getGPL = F)  #为了下载速度不下载平台文件 
a <- gset[[1]]
### 提取a中的表达矩阵并赋值给dat，这时的表达矩阵的基因名字为探针ID
expr <- as.data.frame(exprs(gset[[1]])) 
### 判断下是否需要log
exprSet <- expr
ex <- exprSet #把需要判断的矩阵命名为ex
qx <- as.numeric(quantile(ex, c(0., 0.25, 0.5, 0.75, 0.99, 1.0), na.rm=T))
LogC <- (qx[5] > 100) ||
  (qx[6]-qx[1] > 50 && qx[2] > 0) ||
  (qx[2] > 0 && qx[2] < 1 && qx[4] > 1 && qx[4] < 2)
if (LogC) { ex[which(ex <= 0)] <- NaN
exprSet <- log2(ex)
print("log2 transform finished")}else{print("log2 transform not needed")}
#[1] "log2 transform not needed"

gset$GSE87473_series_matrix.txt.gz@annotation
### 提取芯片平台信息
gpl <- getGEO("GPL13158",destdir = '.')
gpl <- Table(gpl)
colnames(gpl)
### 提取基因Symbol和ID
probe2symobl <- gpl %>%
  dplyr::select('ID','Gene Symbol')%>%
  filter('Gene Symbol'!='')%>%
  separate('Gene Symbol',c('symbol','drop'),sep = '///')%>%
  dplyr::select(-drop)
### 根据数据调整
probe2symobl <- probe2symobl[probe2symobl$symbol!='',]#71796
# probe2symobl <- subset(probe2symobl, probe2symobl$symbol != "" & probe2symobl$symbol != "---")

### 与表达矩阵匹配
dat <- expr
dat$ID <- rownames(dat)
dat$ID <- as.character(dat$ID)
probe2symobl$ID <- as.character(probe2symobl$ID)

### 整理数据
dat <- dat %>%
  inner_join(probe2symobl,by='ID')%>%
  dplyr::select(-ID)%>%     ## 去除多余信息
  dplyr::select(symbol,everything())%>%     ## 重新排列
  mutate(rowMean=rowMeans(.[grep('GSM',names(.))]))%>%    ## 求出平均数
  arrange(desc(rowMean))%>%       ## 把表达量的平均值从大到小排序
  distinct(symbol,.keep_all = T)%>%      ## symbol留下第一个
  dplyr::select(-rowMean)%>%     ## 反向选择去除rowMean这一列
  tibble::column_to_rownames(colnames(.)[1])   ## 把第一列变成行名并删除
### 提取样本信息
pd <- pData(a)
colnames(pd)
table(pd$characteristics_ch1.2)
#disease: Normal disease: Ulcerative Colitis (UC) 
#21                              106 
### 提取分组信息矩阵
group <- data.frame(sample = pd$geo_accession,
                    group = pd$characteristics_ch1.2)
# group$group <- substr(group$group, 1, 17)
table(group$group)
#disease: Normal disease: Ulcerative Colitis (UC) 
#21                              106 
#df<-group[-c(49:72),]
### 选择“疾病样本”和“正常样本”
group$group <- ifelse(group$group=='disease: Normal','Control','UC')
table(group$group)
# Control      UC 
# 21       106 
#group1 <- df[order(df$group, decreasing = T),]

### 筛选所需样本的表达矩阵
#dat <- dat[,group1$sample]

range(dat)
#[1] -7.676016  8.673941
write.csv(dat, file="01.dat.GSE87473.csv", row.names = TRUE)
write.csv(group, file="01.group.GSE87473.csv", row.names = TRUE)


#GSE75214芯片数据下载----验证集，结肠粘膜组织样本--------------
rm(list = ls())
setwd('/data/nas1/yanqing/project/09-ZZZK-20320-6/')
if (! dir.exists('./00_rawdata')) {
  dir.create('./00_rawdata')
}
setwd("./00_rawdata")
# library(dbplyr)
#library(TCGAbiolinks)
# library(readr)
# library(readxl)
# library(tidyverse)
# library(tibble)


options(timeout=100000)
library(GEOquery)
library(Biobase)
library(readr)
library(readxl)
library(tidyverse)
library(tibble)

GEO_data <- 'GSE75214'

if(!dir.exists(paste0(GEO_data))){
  dir.create(paste0(GEO_data))
}
setwd(paste0(GEO_data))
#数据下载
# load series and platform data from GEO
gset <- getGEO("GSE75214",
               destdir = '.',
               GSEMatrix = T,
               getGPL = F)  #为了下载速度不下载平台文件 
a <- gset[[1]]
### 提取a中的表达矩阵并赋值给dat，这时的表达矩阵的基因名字为探针ID
expr <- as.data.frame(exprs(gset[[1]])) 
### 判断下是否需要log
exprSet <- expr
ex <- exprSet #把需要判断的矩阵命名为ex
qx <- as.numeric(quantile(ex, c(0., 0.25, 0.5, 0.75, 0.99, 1.0), na.rm=T))
LogC <- (qx[5] > 100) ||
  (qx[6]-qx[1] > 50 && qx[2] > 0) ||
  (qx[2] > 0 && qx[2] < 1 && qx[4] > 1 && qx[4] < 2)
if (LogC) { ex[which(ex <= 0)] <- NaN
exprSet <- log2(ex)
print("log2 transform finished")}else{print("log2 transform not needed")}
#[1] "log2 transform not needed"

gset$GSE75214_series_matrix.txt.gz@annotation #"GPL6244"
### 提取芯片平台信息
# gpl <- getGEO("GPL6244",destdir = '.')
# gpl <- Table(gpl)
gpl<- read.delim("GPL6244-17930.txt", header = TRUE, sep = "\t", comment.char = "#")
colnames(gpl)
### 提取基因Symbol和ID
probe2symobl <- gpl %>%
  dplyr::select('ID','gene_assignment')%>%
  filter('gene_assignment'!='')%>%
  separate('gene_assignment',c('drop','symbol'),sep = ' // ')%>%
  dplyr::select(-drop)
### 根据数据调整
#probe2symobl <- probe2symobl[probe2symobl$symbol!='',]#21225
 probe2symobl <- subset(probe2symobl, probe2symobl$symbol != "" & probe2symobl$symbol != "---")

### 与表达矩阵匹配
dat <- expr
dat$ID <- rownames(dat)
dat$ID <- as.character(dat$ID)
probe2symobl$ID <- as.character(probe2symobl$ID)

### 整理数据
dat <- dat %>%
  inner_join(probe2symobl,by='ID')%>%
  dplyr::select(-ID)%>%     ## 去除多余信息
  dplyr::select(symbol,everything())%>%     ## 重新排列
  mutate(rowMean=rowMeans(.[grep('GSM',names(.))]))%>%    ## 求出平均数
  arrange(desc(rowMean))%>%       ## 把表达量的平均值从大到小排序
  distinct(symbol,.keep_all = T)%>%      ## symbol留下第一个
  dplyr::select(-rowMean)%>%     ## 反向选择去除rowMean这一列
  tibble::column_to_rownames(colnames(.)[1])   ## 把第一列变成行名并删除
### 提取样本信息
pd <- pData(a)
colnames(pd)
table(pd$source_name_ch1)
# Glomerulus of control kidney     Glomerulus of DKD kidney 
# 13                                   9 
### 提取分组信息矩阵
group <- data.frame(sample = pd$geo_accession,
                    group = pd$source_name_ch1)
# group$group <- substr(group$group, 1, 17)
table(group$group)
# Biopsy from inflamed colonic mucosa of active CD patient 
# 8 
# Biopsy from inflamed colonic mucosa of active UC patient 
# 74 
# Biopsy from inflamed ileal mucosa of active CD patient 
# 51 
# Biopsy from normal colonic mucosa of control individual 
# 11 
# Biopsy from normal ileal mucosa of control individual 
# 11 
# Biopsy from uninflamed colonic mucosa of inactive UC patient 
# 23 
# Biopsy from uninflamed ileal mucosa of inactive CD patient 
# 16 
group<- group[group$group == "Biopsy from inflamed colonic mucosa of active UC patient" | group$group == "Biopsy from normal colonic mucosa of control individual", ]
### 选择“疾病样本”和“正常样本”
group$group <- ifelse(group$group=='Biopsy from normal colonic mucosa of control individual','Control','UC')
table(group$group)
# Control      UC 
# 11      74 
#group1 <- df[order(df$group, decreasing = T),]

### 筛选所需样本的表达矩阵
dat <- dat[,group$sample]

range(dat)
#[1] 2.328501 14.580244
write.csv(dat, file="01.dat.GSE75214.csv", row.names = TRUE)
write.csv(group, file="01.group.GSE75214.csv", row.names = TRUE)


#GSE92415芯片数据下载----下面的只提取了使用安慰剂药物的溃疡性结肠炎-----
rm(list = ls())
setwd('/data/nas1/yanqing/project/09-ZZZK-20320-6/')
if (! dir.exists('./00_rawdata')) {
  dir.create('./00_rawdata')
}
setwd("./00_rawdata")
# library(dbplyr)
#library(TCGAbiolinks)
# library(readr)
# library(readxl)
# library(tidyverse)
# library(tibble)


options(timeout=100000)
library(GEOquery)
library(Biobase)
library(readr)
library(readxl)
library(tidyverse)
library(tibble)

GEO_data <- 'GSE92415'

if(!dir.exists(paste0(GEO_data))){
  dir.create(paste0(GEO_data))
}
setwd(paste0(GEO_data))
#数据下载
# load series and platform data from GEO
gset <- getGEO("GSE92415",
               destdir = '.',
               GSEMatrix = T,
               getGPL = F)  #为了下载速度不下载平台文件
a <- gset[[1]]
### 提取a中的表达矩阵并赋值给dat，这时的表达矩阵的基因名字为探针ID
expr <- as.data.frame(exprs(gset[[1]]))
### 判断下是否需要log
exprSet <- expr
ex <- exprSet #把需要判断的矩阵命名为ex
qx <- as.numeric(quantile(ex, c(0., 0.25, 0.5, 0.75, 0.99, 1.0), na.rm=T))
LogC <- (qx[5] > 100) ||
  (qx[6]-qx[1] > 50 && qx[2] > 0) ||
  (qx[2] > 0 && qx[2] < 1 && qx[4] > 1 && qx[4] < 2)
if (LogC) { ex[which(ex <= 0)] <- NaN
exprSet <- log2(ex)
print("log2 transform finished")}else{print("log2 transform not needed")}
#[1] "log2 transform not needed"

gset$GSE92415_series_matrix.txt.gz@annotation #"GPL13158"
### 提取芯片平台信息
# gpl <- getGEO("GPL13158",destdir = '.')
# gpl <- Table(gpl)
gpl<- read.delim("GPL13158-5065.txt", header = TRUE, sep = "\t", comment.char = "#")
colnames(gpl)
### 提取基因Symbol和ID
probe2symobl <- gpl %>%
  dplyr::select('ID','Gene.Symbol')%>%
  filter('Gene.Symbol'!='')%>%
  separate('Gene.Symbol',c('symbol','drop'),sep = '///')%>%
  dplyr::select(-drop)
### 根据数据调整
probe2symobl <- probe2symobl[probe2symobl$symbol!='',]#47196
# probe2symobl <- subset(probe2symobl, probe2symobl$symbol != "" & probe2symobl$symbol != "---")

### 与表达矩阵匹配
dat <- expr
dat$ID <- rownames(dat)
dat$ID <- as.character(dat$ID)
probe2symobl$ID <- as.character(probe2symobl$ID)

### 整理数据
dat <- dat %>%
  inner_join(probe2symobl,by='ID')%>%
  dplyr::select(-ID)%>%     ## 去除多余信息
  dplyr::select(symbol,everything())%>%     ## 重新排列
  mutate(rowMean=rowMeans(.[grep('GSM',names(.))]))%>%    ## 求出平均数
  arrange(desc(rowMean))%>%       ## 把表达量的平均值从大到小排序
  distinct(symbol,.keep_all = T)%>%      ## symbol留下第一个
  dplyr::select(-rowMean)%>%     ## 反向选择去除rowMean这一列
  tibble::column_to_rownames(colnames(.)[1])   ## 把第一列变成行名并删除
### 提取样本信息
pd <- pData(a)
colnames(pd)
table(pd$characteristics_ch1.4)
# treatment: golimumab   treatment: Placebo wk6response: Healthy 
# 109                   53                   21                                 
### 提取分组信息矩阵
group <- data.frame(sample = pd$geo_accession,
                    group = pd$characteristics_ch1.4)
# group$group <- substr(group$group, 1, 17)
table(group$group)
# treatment: golimumab   treatment: Placebo wk6response: Healthy 
# 109                   53                   21 
group<- group[group$group == "treatment: Placebo", ]
### 选择“只用了安慰剂的样本”
group$group <- ifelse(group$group=='treatment: Placebo','UC','Control')
table(group$group)
# Control      UC 
# 21      53 
#group1 <- df[order(df$group, decreasing = T),]


### 筛选所需样本的表达矩阵
dat <- dat[,group$sample]
range(dat)
#[1] 2.5327 14.1736
Mayo_score<-data.frame(sample = pd$geo_accession,
                       Mayo_score = pd$`mayo score:ch1`)
rownames(Mayo_score)<-Mayo_score[,1]

Mayo_score<- as.data.frame(t(Mayo_score))
Mayo_score<-Mayo_score[-1,]
Mayo_score<- Mayo_score[,group$sample]
#Mayo_score<-t(Mayo_score)
write.csv(dat, file="01.dat.GSE92415.csv", row.names = TRUE)
write.csv(group, file="01.group.GSE92415.csv", row.names = TRUE)
write.csv(Mayo_score, file="01.Mayo.GSE92415.csv", row.names = TRUE)
