# Supplementary material for: Identification and validation of biomarkers related to centrosome replication in ulcerative colitis based on bulk transcriptome, single-cell RNA sequencing and experiments
Source: Front Immunol. 2025 Dec 12;16:1627926. doi: 10.3389/fimmu.2025.1627926 (PMC12740759; doi:10.3389/fimmu.2025.1627926)
Supplement: Supplementary file 16 [file DataSheet1.zip › R/r.01.DEGs.r]

rm(list = ls())
setwd("/data/nas1/yanqing/project/09-ZZZK-20320-6/")
if (! dir.exists("01_DEGs")){
  dir.create("01_DEGs")
}
setwd("01_DEGs")

library(magrittr)
library(stringr)
library(lance)
library(limma)
name <- 'GSE87473'
comparison <- c("Control", "UC")#先指定分组
padj <- 0
logFC_cutoff <- 1
value_cutoff <- 0.05

if (padj == 1){
  value_type <- 'P.adjust'
  log10_value<- parse(text="-log10(adj.P.Val)")
}else{
  value_type <- 'P.value'
  log10_value<- parse(text="-log10(P.Value)")
}

## 读取数据
library(magrittr)
library(stringr)
library(lance)
library(limma)
df<-read.csv("/data/nas1/yanqing/project/09-ZZZK-20320-6/00_rawdata/GSE87473/01.dat.GSE87473.csv",row.names = 1)
df.group <- read.csv("/data/nas1/yanqing/project/09-ZZZK-20320-6/00_rawdata/GSE87473/01.group.GSE87473.csv",row.names = 1)
df  <- df[,df.group$sample]

table(df.group$group)
# Control      UC 
# 21     106 
df.group$group <-  factor(df.group$group, levels =comparison)#将这一列变为因子类型


design.mat <- cbind(control = ifelse(df.group$group == "Control", 1, 0), 
                    treat = ifelse(df.group$group == "Control", 0, 1))#

colnames(design.mat) <- comparison
contrast.mat <- makeContrasts(contrasts=paste0(comparison[2],"-",comparison[1]), levels=design.mat)


fit = lmFit(df, design.mat)
fit = contrasts.fit(fit, contrast.mat)
fit = eBayes(fit)
fit = topTable(fit, coef = 1, number = Inf, adjust.method = "fdr")
#fit = fit[c(1,4,5)]
DEG=na.omit(fit)
colnames(DEG)[1] <- "log2FC"

if (padj==1){
  DEG$change = as.factor(
    ifelse(DEG$adj.P.Val <value_cutoff & abs(DEG$log2FC) > logFC_cutoff,
           ifelse(DEG$log2FC > logFC_cutoff ,'UP','DOWN'),'NOT')
  )
  sig_diff <- subset(DEG,
                     DEG$adj.P.Val < value_cutoff & abs(DEG$log2FC) > logFC_cutoff)
  
}else{
  DEG$change = as.factor(
    ifelse(DEG$P.Value <value_cutoff & abs(DEG$log2FC) > logFC_cutoff,
           ifelse(DEG$log2FC > logFC_cutoff ,'UP','DOWN'),'NOT')
  )
  sig_diff <- subset(DEG,
                     DEG$P.Value< value_cutoff & abs(DEG$log2FC) > logFC_cutoff)
  
}


dim(DEG)
#20633      7
dim(sig_diff)
#1176    7      1

summary(sig_diff$change)
#  DOWN  NOT   UP 
#  689    0  487    fc>1
write.csv(DEG,file = paste0("01.DEG_all.",name,".csv"))
write.csv(sig_diff,file = paste0("01.DEG_sig.",name,".csv"))

library(ggplot2)
library(ggthemes)
library(RColorBrewer)
#library(Ipaper)
library(scales)
library(ggrepel)
## 绘制火山图
dat_rep <- DEG[rownames(DEG) %in%
                 rownames(rbind(head(sig_diff[order(sig_diff$log2FC, decreasing = T), ], 10),
                                head(sig_diff[order(sig_diff$log2FC, decreasing = F), ], 10))), ]

volcano_plot <- ggplot(data = DEG, aes(x = log2FC, y = -log10(P.Value), color = change)) +
  scale_color_manual(values = c("#41b349", "darkgray","#7e1671")) + # 设置颜色
  geom_point(size = 1.2, alpha = 0.4, na.rm = T) + # 设置点的大小和透明度
  theme_bw(base_size = 12, base_family = "Times") + # 添加主题
  geom_vline(xintercept = c(-1,1), # 给x坐标轴的-1,1处添加竖线
             lty = 4, # lty参数设置竖线的形式（直线，虚线等）
             col = "black", # 竖线颜色设置为黑色
             lwd = 0.4 # 设置线条的宽度
  ) +
  scale_x_continuous(limits = c(-6,6)) + # x坐标轴范围
  geom_hline(yintercept = -log10(0.05), # 给x坐标轴的-1,1处添加竖线
             lty = 4, # lty参数设置竖线的形式（直线，虚线等）
             col = "black", # 竖线颜色设置为黑色
             lwd = 0.4 # 设置线条的宽度
  ) +
  theme(legend.position = 'right',  # 标签的位置
        panel.grid = element_blank(), # 去除背景中的灰色实线
        legend.title = element_blank(), # 去除标签的标题
        legend.text = element_text(face="bold", # 标签文字字体
                                   color="black", # 标签文字颜色
                                   family = "Times", # 标签文字格式（例如：宋体，Times new rowman等）
                                   size=13), # 标签文字
        plot.title = element_text(hjust = 0.5), 
        axis.text.x = element_text(face = "bold",
                                   color = "black",
                                   size = 15), # x坐标轴文本信息
        axis.text.y = element_text(face = "bold",
                                   color = "black",
                                   size = 15), # y坐标轴文本信息
        axis.title.x = element_text(face = "bold",
                                    color = "black",
                                    size = 15), # x坐标轴标题信息
        axis.title.y = element_text(face = "bold",
                                    color = "black",
                                    size = 15) # x坐标轴标题信息
  ) +
  geom_label_repel(data = dat_rep, 
                   aes(label = rownames(dat_rep)), 
                   max.overlaps = 20, 
                   size = 3, 
                   box.padding = unit(0.5, "lines"), 
                   min.segment.length = 0,
                   point.padding = unit(0.8, "lines"),
                   segment.color = "black", 
                   color = "black",
                   show.legend = FALSE 
  ) 
volcano_plot

ggsave(paste0('02.volcano.',name,'.png'), volcano_plot,width = 8, height = 6)
ggsave(paste0('02.volcano.',name,'.pdf'),volcano_plot,width = 8, height = 6)

## 热图-------
library(ComplexHeatmap)
library(circlize)

#df1 <- readRDS("../00_rawdat/00_temp/filte_dat_GSE87473.rds")
df1<-df
max(df1)   #13.9096

rt <- df1
rt <- rt[rownames(dat_rep),]
group <- df.group
group <- group[order(group$group),]#分组排序
rt<- rt[,group$sample]#样本按照分组进行排序
x<-rt

mat <- t(scale(t(x)))#归一化
df1 <- as.data.frame(mat)
mat[mat < (-2)] <- (-2)
mat[mat > 2] <- 2

pdf('03.heatmap.GSE87473.pdf',w=5,h=4.5,family='Times')
densityHeatmap(mat ,title = "Distribution as heatmap", ylab = " ",height = unit(3, "cm")) %v%
  HeatmapAnnotation(Group = group$group, col = list(Group = c("UC" = "#B72230", "Control" = "#104680"))) %v%
  Heatmap(mat, 
          row_names_gp = gpar(fontsize = 9),
          show_column_names = F,
          show_row_names = T,
          ###show_colnames = FALSE,
          name = "expression", 
          ###cluster_cols = F,
          cluster_rows = T,
          height = unit(6, "cm"),
          #cluster_columns = FALSE,
          ###cluster_rows = FALSE,
          col = colorRampPalette(c("#0A878D", "white","#D80305"))(100))
dev.off()


png('03.heatmap.GSE87473.png',w=5,h=4.5,units='in',res=600,family='Times')
densityHeatmap(mat ,title = "Distribution as heatmap", ylab = " ",height = unit(3, "cm")) %v%
  HeatmapAnnotation(Group = group$group, col = list(Group = c("UC" = "#B72230", "Control" = "#104680"))) %v%
  Heatmap(mat, 
          row_names_gp = gpar(fontsize = 9),
          show_column_names = F,
          show_row_names = T,
          ###show_colnames = FALSE,
          name = "expression", 
          ###cluster_cols = F,
          cluster_rows = T,
          height = unit(6, "cm"),
          #cluster_columns = FALSE,
          ###cluster_rows = FALSE,
          col = colorRampPalette(c("#0A878D", "white","#D80305"))(100))
dev.off()


# # 密度热图------
# library(ComplexHeatmap)
# rt <- df
# # rt <- rt[rownames(dat_rep),]
# rt <- rt[rownames(sig_diff),]
# group <- df.group
# group <- group[order(group$group),]#分组排序
# rt<- rt[,group$sample]#样本按照分组进行排序
# x<-rt
# 
# mat <- t(scale(t(x)))#归一化
# df1 <- as.data.frame(mat)
# mat[mat < (-2)] <- (-2)
# mat[mat > 2] <- 2
# 
# 
# col <- c("#B72230", "#104680")
# col <- setNames(col, c(comparison[2], comparison[1]))
# col<- list(Group =col)
# 
# pdf(paste0('04.heatmap.all.pdf'),  w=6,h=6,family='serif')
# densityHeatmap(mat ,title = "Distribution as heatmap", ylab = " ",height = unit(3, "cm")) %v%
#   HeatmapAnnotation(Group = group$group, col = col) %v%
#   Heatmap(mat, 
#           row_names_gp = gpar(fontsize = 9),
#           show_column_names = F,
#           show_row_names = F,
#           ###show_colnames = FALSE,
#           name = "expression", 
#           ###cluster_columns = T,
#           cluster_rows = T,
#           height = unit(6, "cm"),
#           #cluster_columns = FALSE,
#           ###cluster_rows = FALSE,
#           col = colorRampPalette(c("#41b349", "white","#7e1678"))(100))
# dev.off()
# 
# png(paste0('04.heatmap.all.png'),w=6,h=6,units='in',res=600,family='serif')
# densityHeatmap(mat ,title = "Distribution as heatmap", ylab = " ",height = unit(3, "cm")) %v%
#   HeatmapAnnotation(Group = group$group, col =col) %v%
#   Heatmap(mat, 
#           row_names_gp = gpar(fontsize = 9),
#           show_column_names = F,
#           show_row_names = F,
#           ###show_colnames = FALSE,
#           name = "expression", 
#           ###cluster_cols = F,
#           cluster_rows = T,
#           height = unit(6, "cm"),
#           cluster_columns = FALSE,
#           ###cluster_rows = FALSE,
#           col = colorRampPalette(c("#41b349", "white","#7e1678"))(100))
# dev.off()
