# Supplementary material for: Identification and validation of biomarkers related to centrosome replication in ulcerative colitis based on bulk transcriptome, single-cell RNA sequencing and experiments
Source: Front Immunol. 2025 Dec 12;16:1627926. doi: 10.3389/fimmu.2025.1627926 (PMC12740759; doi:10.3389/fimmu.2025.1627926)
Supplement: Supplementary file 16 [file DataSheet1.zip › R/r.06.expression.r]

rm(list = ls())
setwd('/data/nas1/yanqing/project/09-ZZZK-20320-6/')
# setwd("/data/nas1/yuanshilin/project/08.YQ821-1")
dir <- "06_Expression"
if( !dir.exists(dir)){
  dir.create(dir)
}
setwd(dir)

##表达量验证
#gene <- read.csv('03.keygene.csv')
#MCODE<- c("LOC100128593","SNORA71B","SNORA80B")
MCODE<- read.csv('/data/nas1/yanqing/project/09-ZZZK-20320-6/04_101model/gene.csv',row.names = 1)
gene<- data.frame(symbol = MCODE)
#画表达量图
comparison<- c("control", "UC")
#gene <- as.data.frame(gene_data$.y.)
#colnames(gene) <- "symbol"
library(lance)
library(tidyr)
## 验证集1--------
name <- "GSE75214"
dat<-read.csv("../00_rawdata/GSE75214/01.dat.GSE75214.csv",row.names = 1)%>%lc.tableToNum()
range(dat)
#[1]  2.328501 14.580244
group <- read.csv("../00_rawdata/GSE75214/01.group.GSE75214.csv")
table(group$group)
##条件过滤，有表达，都大于0
dat <- dat[rowSums(dat) > 0, ]
hub_exp<-dat[toupper(unique(gene$x)),]
#hub_exp1 <- dat["GLB1",]
hub_exp2<-hub_exp
hub_exp2$Symbol<-rownames(hub_exp2)
hub_exp2<-gather(hub_exp2,
                 key = sample,
                 value = expr,
                 -c("Symbol"))

control.sample <- group$sample[which(group$group=='Control')]
## 样本分组
hub_exp2$Group<-ifelse(hub_exp2$sample%in%control.sample,comparison[1],comparison[2])
##分面图形
library(ggplot2)
library(tidyverse)
library(ggpubr)
library(ggsci)
library(rstatix)
library(tidyverse)
library(dplyr)
stat.test<-hub_exp2%>%
  group_by(Symbol)%>%
  wilcox_test(expr ~ Group)%>%
  adjust_pvalue(method = 'fdr')

# diff <- read.csv('/data/nas1/yanqing/project/02-GZZK-10301-4/01_DEGs/01.DEG_GSE112155.csv',row.names = 1)
# df<-diff[stat.test$Symbol,]
# stat.test$p<-df$pvalue%>%as.numeric()%>%round(digits = 3)

stat.test$p<-ifelse(stat.test$p<0.0001,"****",
                    ifelse(stat.test$p<0.001,"***",
                           ifelse(stat.test$p<0.01,"**",
                                  ifelse(stat.test$p<0.05,"*",'ns'))))


expression_1 <- stat.test
library(ggplot2)
library(ggpubr)

y.position <- c()
for (i in 1:nrow(stat.test)){
  y.position<- c(y.position,max(hub_exp2[hub_exp2$Symbol == stat.test$Symbol[i],]$expr))
}

hub_exp2$Group <- factor(hub_exp2$Group,levels = comparison)
exp_plot <- ggplot(hub_exp2,aes(x = Group, y = expr, color = Group)) +
  geom_violin(trim=F,color="black",aes(fill=Group)) + #绘制小提琴图, “color=”设置小提琴图的轮廓线的颜色(#不要轮廓可以设为white以下设为背景为白色，其实表示不要轮廓线)
  #"trim"如果为TRUE(默认值),则将小提琴的尾部修剪到数据范围。如果为FALSE,不修剪尾部。
  stat_boxplot(geom="errorbar", 
               width=0.1,
               position = position_dodge(0.9)) +
  geom_boxplot(width=0.4,
               position=position_dodge(0.9),
               outlier.shape = NA)+ #绘制箱线图，此处width=0.1控制小提琴图中箱线图的宽窄
  scale_fill_manual(values= c("#4682B4","#CD3700"), name = "Group")+
  labs(title=paste0("Expression in ",name), x="", y = "",size=20) +
  scale_colour_manual(values = c("#4682B4","#CD3700"))+
  # scale_color_brewer(palette = 'Set2')+
  #stat_compare_means(aes(group = Group,label = "p.format"),
  #                   method = "wilcox.test",label = 'p.signif',label.x = 1.4)+
  stat_pvalue_manual(stat.test,
                     y.position = y.position* 1.42,
                     size = 4,tip.length = 0,bracket.size = 0,
                     family = "Times",
                     label = "p",
                     #parse = T,
                     face = "bold")+
  theme_bw()+
  theme(plot.title = element_text(hjust =0.5,colour="black",face="bold",size=15),
        axis.text.x=element_text(angle=45,hjust=1,colour="black",face="bold",size=12), 
        axis.text.y=element_text(hjust=0.5,colour="black",face="bold",size=12), 
        axis.title.x=element_text(size=16,face="bold"),
        axis.title.y=element_text(size=16,face="bold"),
        legend.text=element_text(face = "bold", hjust = 0.5,colour="black", size=12),
        legend.title = element_text(face = "bold", size = 12),
        legend.position = "top",
        panel.grid.major = element_blank(),
        panel.grid.minor = element_blank())+
  facet_wrap(~Symbol,scales = "free") 


ggsave(filename = '01.expression.GSE75214.pdf',exp_plot,w=6,h=8,dpi = 300)
ggsave(filename = '01.expression.GSE75214.png',exp_plot,w=6,h=8,units = 'in',dpi = 300)


## 训练集1--------
name <- "GSE87473"
dat<-read.csv("../00_rawdata/GSE87473/01.dat.GSE87473.csv",row.names = 1)%>%lc.tableToNum()
range(dat)
#[1]  1.8404 14.1736
group <- read.csv("../00_rawdata/GSE87473/01.group.GSE87473.csv")
table(group$group)
# Control      UC 
# 21     106 
hub_exp<-dat[toupper(unique(gene$x)),]
#hub_exp<-dat["GLB1 ",]
hub_exp2<-hub_exp%>%na.omit()
hub_exp2$Symbol<-rownames(hub_exp2)
hub_exp2<-gather(hub_exp2,
                 key = sample,
                 value = expr,
                 -c("Symbol"))

control.sample <- group$sample[which(group$group=='Control')]
## 样本分组
hub_exp2$Group<-ifelse(hub_exp2$sample%in%control.sample,comparison[1],comparison[2])
##分面图形
library(ggplot2)
library(tidyverse)
library(ggpubr)
library(ggsci)
library(rstatix)

stat.test<-hub_exp2%>%
  group_by(Symbol)%>%
  t_test(expr ~ Group)%>%
  adjust_pvalue(method = 'fdr')

# diff <- read.csv('/data/nas1/yanqing/project/02-GZZK-10301-4/01_DEGs/01.DEG_GSE112155.csv',row.names = 1)
# df<-diff[stat.test$Symbol,]
# stat.test$p<-df$pvalue%>%as.numeric()%>%round(digits = 4)
# 
stat.test$p<-ifelse(stat.test$p<0.0001,"****",
                    ifelse(stat.test$p<0.001,"***",
                           ifelse(stat.test$p<0.01,"**",
                                  ifelse(stat.test$p<0.05,"*",'ns'))))
expression_2 <- stat.test

library(ggplot2)
library(ggpubr)

y.position <- c()
for (i in 1:nrow(stat.test)){
  y.position<- c(y.position,max(hub_exp2[hub_exp2$Symbol == stat.test$Symbol[i],]$expr))
}

hub_exp2$Group <- factor(hub_exp2$Group,levels = comparison)
exp_plot <- ggplot(hub_exp2,aes(x = Group, y = expr, color = Group)) +
  geom_violin(trim=F,color="black",aes(fill=Group)) + #绘制小提琴图, “color=”设置小提琴图的轮廓线的颜色(#不要轮廓可以设为white以下设为背景为白色，其实表示不要轮廓线)
  #"trim"如果为TRUE(默认值),则将小提琴的尾部修剪到数据范围。如果为FALSE,不修剪尾部。
  stat_boxplot(geom="errorbar", 
               width=0.1,
               position = position_dodge(0.9)) +
  geom_boxplot(width=0.4,
               position=position_dodge(0.9),
               outlier.shape = NA)+ #绘制箱线图，此处width=0.1控制小提琴图中箱线图的宽窄
  scale_fill_manual(values= c("#4682B4","#CD3700"), name = "Group")+
  labs(title=paste0("Expression in ",name), x="", y = "",size=20) +
  scale_colour_manual(values = c("#4682B4","#CD3700"))+
  # scale_color_brewer(palette = 'Set2')+
  # stat_compare_means(aes(group = Group,label = "p.format"),
  #                    method = "wilcox.test",label = 'p.signif',label.x = 1.4)+
  stat_pvalue_manual(stat.test,
                     #y.position = c(rep(4,nrow(stat.test))),
                     y.position = y.position*1.2,
                     size = 4,tip.length = 0,
                     family = "Times",bracket.size = 0,
                     label = "p",
                     face = "bold")+
  theme_bw()+
  theme(plot.title = element_text(hjust =0.5,colour="black",face="bold",size=15),
        axis.text.x=element_text(angle=45,hjust=1,colour="black",face="bold",size=12), 
        axis.text.y=element_text(hjust=0.5,colour="black",face="bold",size=12), 
        axis.title.x=element_text(size=16,face="bold"),
        axis.title.y=element_text(size=16,face="bold"),
        legend.text=element_text(face = "bold", hjust = 0.5,colour="black", size=12),
        legend.title = element_text(face = "bold", size = 12),
        legend.position = "top",
        panel.grid.major = element_blank(),
        panel.grid.minor = element_blank())+
  facet_wrap(~Symbol,scales = "free") 


ggsave(filename = '02.expression.GSE87473.pdf',exp_plot,w=6,h=8,dpi = 300)
ggsave(filename = '02.expression.GSE87473.png',exp_plot,w=6,h=8,units = 'in',dpi = 300)

keygene <- intersect(expression_1[expression_1$p!='ns',]$Symbol,expression_2[expression_2$p!='ns',]$Symbol)
keygene <- data.frame(symbol=keygene)
#keygene <- keygene[-c(2:3),]

write.csv(keygene,"02.keygene.csv",quote=F,row.names = F)
