# Supplementary material for: Identification and validation of biomarkers related to centrosome replication in ulcerative colitis based on bulk transcriptome, single-cell RNA sequencing and experiments
Source: Front Immunol. 2025 Dec 12;16:1627926. doi: 10.3389/fimmu.2025.1627926 (PMC12740759; doi:10.3389/fimmu.2025.1627926)
Supplement: Supplementary file 16 [file DataSheet1.zip › R/r.10.correlation.r]

## 关键基因与Mayo分数的相关性----------
rm(list = ls())
setwd("/data/nas1/yanqing/project/09-ZZZK-20320-6/")
if (! dir.exists("./10_correlation")){
  dir.create("./10_correlation")
}
setwd("./10_correlation")

#导入hubgene
hubgene<-read.csv('../06_Expression/02.keygene.csv')

#导入矩阵
dat<-read.csv("../00_rawdata/GSE92415/01.dat.GSE92415.csv",row.names = 1)%>%lc.tableToNum()
range(dat)#2.5327 14.1736
group <- read.csv("../00_rawdata/GSE92415/01.group.GSE92415.csv")
Mayo_score<-read.csv("../00_rawdata/GSE92415/01.Mayo.GSE92415.csv",row.names = 1)

#整理矩阵信息
dat<- dat[hubgene$symbol,]
dat<-as.data.frame(t(dat))
Mayo_score<-as.data.frame(t( Mayo_score))
data<- merge(dat,Mayo_score,by = "row.names")
rownames(data)<- data$Row.names
data<- data[,-1]
colnames(data)
#"EDNRA"      "HEPACAM2"   "OVOL1"      "SLC16A1"    "SPIRE2"     "TEX11"      "Mayo_score"
library(ggExtra)
#关键基因1：EDNRA---------
p1 <- ggplot(data,aes(EDNRA,Mayo_score))+
  xlab('EDNRA')+ylab('Mayo_score')+
  geom_point()+geom_smooth(method = 'lm',formula = y~x)+
  theme_bw()+
  stat_cor(method = 'spearman',aes(x=EDNRA,y=Mayo_score))
p1  
p2 <- ggMarginal(p1,type = 'density',xparams = list(fill='seagreen'),
                 yparams = list(fill='#A73030FF'))

p2
ggsave(filename = '03.EDNRA_Mayo_score.pdf',p2,w=5,h=5)
ggsave(filename = '03.EDNRA_Mayo_score.png',p2,w=5,h=5,dpi = 600)

#关键基因2：HEPACAM2---------
p1 <- ggplot(data,aes(HEPACAM2,Mayo_score))+
  xlab('HEPACAM2')+ylab('Mayo_score')+
  geom_point()+geom_smooth(method = 'lm',formula = y~x)+
  theme_bw()+
  stat_cor(method = 'spearman',aes(x=HEPACAM2,y=Mayo_score))
p1  
p2 <- ggMarginal(p1,type = 'density',xparams = list(fill='seagreen'),
                 yparams = list(fill='#A73030FF'))

p2
ggsave(filename = '03.HEPACAM2_Mayo_score.pdf',p2,w=5,h=5)
ggsave(filename = '03.HEPACAM2_Mayo_score.png',p2,w=5,h=5,dpi = 600)

#关键基因3：OVOL1---------
p1 <- ggplot(data,aes(OVOL1,Mayo_score))+
  xlab('OVOL1')+ylab('Mayo_score')+
  geom_point()+geom_smooth(method = 'lm',formula = y~x)+
  theme_bw()+
  stat_cor(method = 'spearman',aes(x=OVOL1,y=Mayo_score))
p1  
p2 <- ggMarginal(p1,type = 'density',xparams = list(fill='seagreen'),
                 yparams = list(fill='#A73030FF'))

p2
ggsave(filename = '03.OVOL1_Mayo_score.pdf',p2,w=5,h=5)
ggsave(filename = '03.OVOL1_Mayo_score.png',p2,w=5,h=5,dpi = 600)


#关键基因4：SLC16A1---------
p1 <- ggplot(data,aes(SLC16A1,Mayo_score))+
  xlab('SLC16A1')+ylab('Mayo_score')+
  geom_point()+geom_smooth(method = 'lm',formula = y~x)+
  theme_bw()+
  stat_cor(method = 'spearman',aes(x=SLC16A1,y=Mayo_score))
p1  
p2 <- ggMarginal(p1,type = 'density',xparams = list(fill='seagreen'),
                 yparams = list(fill='#A73030FF'))

p2
ggsave(filename = '03.SLC16A1_Mayo_score.pdf',p2,w=5,h=5)
ggsave(filename = '03.SLC16A1_Mayo_score.png',p2,w=5,h=5,dpi = 600)

#关键基因5：SPIRE2---------
p1 <- ggplot(data,aes(SPIRE2,Mayo_score))+
  xlab('SPIRE2')+ylab('Mayo_score')+
  geom_point()+geom_smooth(method = 'lm',formula = y~x)+
  theme_bw()+
  stat_cor(method = 'spearman',aes(x=SPIRE2,y=Mayo_score))
p1  
p2 <- ggMarginal(p1,type = 'density',xparams = list(fill='seagreen'),
                 yparams = list(fill='#A73030FF'))

p2
ggsave(filename = '03.SPIRE2_Mayo_score.pdf',p2,w=5,h=5)
ggsave(filename = '03.SPIRE2_Mayo_score.png',p2,w=5,h=5,dpi = 600)

#关键基因6：TEX11---------
p1 <- ggplot(data,aes(TEX11,Mayo_score))+
  xlab('TEX11')+ylab('Mayo_score')+
  geom_point()+geom_smooth(method = 'lm',formula = y~x)+
  theme_bw()+
  stat_cor(method = 'spearman',aes(x=TEX11,y=Mayo_score))
p1  
p2 <- ggMarginal(p1,type = 'density',xparams = list(fill='seagreen'),
                 yparams = list(fill='#A73030FF'))

p2
ggsave(filename = '03.TEX11_Mayo_score.pdf',p2,w=5,h=5)
ggsave(filename = '03.TEX11_Mayo_score.png',p2,w=5,h=5,dpi = 600)


# library(ggstatsplot)#加载包
# ggscatterstats(data, 
#               y =Mayo_score, 
#               x =EDNRA,
#               type = "pearson",
#               #centrality.para = "mean",                              
#              # margins = "none", 
#              marginal.type = "none",
#               xfill = "#009E73",
#               yfill = "#D55E00", 
#               marginal.type = "histogram",  
#               title = "Relationship between EDNRA and Mayo_score")
