# Supplementary material for: Identification and validation of biomarkers related to centrosome replication in ulcerative colitis based on bulk transcriptome, single-cell RNA sequencing and experiments
Source: Front Immunol. 2025 Dec 12;16:1627926. doi: 10.3389/fimmu.2025.1627926 (PMC12740759; doi:10.3389/fimmu.2025.1627926)
Supplement: Supplementary file 16 [file DataSheet1.zip › R/r.02.venn.r]

rm(list = ls())
setwd('/data/nas1/yanqing/project/09-ZZZK-20320-6/')
if (! dir.exists("./02_venn")){
  dir.create("./02_venn")
}
setwd("./02_venn")
#venn
library(ggvenn)
library(stringr)
DEGs <- read.csv("/data/nas1/yanqing/project/09-ZZZK-20320-6/01_DEGs/01.DEG_sig.GSE87473.csv")
#GEO_DEGs <- read.csv("/data/nas1/yanqing/project/03-WLMQZK-20314-3/03-WLMQZK-20314-3/01_DEGs/GSE53624/01.DEG_sig.GSE53624.csv")
CARGs <- read.csv("/data/nas1/yanqing/project/09-ZZZK-20320-6/00_rawdata/01.centrosome_gene.csv")
#TES_RGs<- read.csv("/data/nas1/yanqing/project/03-WLMQZK-20314-3/00_rawdata/TES-RGs.csv")


DEGs<- toupper(unique(DEGs$X))
CARGs<- toupper(unique(CARGs$x))
#TES_RGs <-  toupper(unique(TES_RGs$gene))

mydata <- list(DEGs= DEGs,CARGs = CARGs)

venn_plot <- function(data,save=FALSE){
  
  color <-  c('#F1BB72', '#57C3F3','#F3B1A0')
  suppressWarnings({
    p<- ggvenn(data,
               fill_color =color[1:length(data)],
               show_percentage = T,
               stroke_alpha = 0.5,
               stroke_size = 0.3,
               text_size = 4,
               stroke_color="black",
               stroke_linetype="solid",
               set_name_color=color[1:length(data)],
               set_name_size = 5,
               text_color = 'black')
  })
  if (save){
    ggsave('01.venn.pdf',p,w=5,h=5)
    ggsave('01.venn.png',p,w=5,h=5)
  }else{
    return(p)
  }
}
venn_plot(mydata,save = T)
gene<- Reduce(intersect,mydata)
#gene<-data.frame(symbol = str_to_title(gene))

write.csv(gene,"02.hubgene.csv",row.names = F)
