# Supplementary material for: Identification and validation of biomarkers related to centrosome replication in ulcerative colitis based on bulk transcriptome, single-cell RNA sequencing and experiments
Source: Front Immunol. 2025 Dec 12;16:1627926. doi: 10.3389/fimmu.2025.1627926 (PMC12740759; doi:10.3389/fimmu.2025.1627926)
Supplement: Supplementary file 16 [file DataSheet1.zip › R/r.13.GSVA.r]

rm(list = ls())
setwd('/data/nas1/yanqing/project/09-ZZZK-20320-6/')
# setwd("/data/nas1/yuanshilin/project/08.YQ821-1")
dir <- "13_GSVA"
if( !dir.exists(dir)){
  dir.create(dir)
}
setwd(dir)

name <- "GSE87473"
dat<-read.csv("../00_rawdata/GSE87473/01.dat.GSE87473.csv",row.names = 1)%>%lc.tableToNum()
range(dat)
#[1]  1.8404 14.1736
group <- read.csv("../12_Cluster/03.group.csv",row.names = 1)
table(group$group)
# cluster1 cluster2 
# 56       50 
dat<-dat[,group$sample]#把新的分组匹配上去

cluster1.sample <- group$sample[which(group$group=='cluster1')]
group2 <- group
colnames(group)
colnames(group2)<-c('id','label')
gsva_exp<-dat[,group2$id]

all(colnames(gsva_exp) == group2$id)
dim(gsva_exp)
#[1] 20633   106
library(limma)
library(GSEABase)
library(GSVA)
group<- group2$label %>% as.factor()
design <- model.matrix(~0 + group)

rownames(design) <- colnames(gsva_exp)
colnames(design) <- levels(group)
compare<- makeContrasts("cluster1-cluster2", levels = design)

gsva_ref <- getGmt("../../importent/h.all.v2024.1.Hs.symbols.gmt")
gsva_results <- GSVA::gsva(as.matrix(gsva_exp), gsva_ref,
                      method = "gsva", kcdf="Gaussian",min.sz=1, max.sz=500000, verbose=TRUE)


gsva_results <- as.data.frame(gsva_results)
fit <- lmFit(gsva_results, design)
fit2 <- contrasts.fit(fit ,compare)
fit3 <- eBayes(fit2)
allGeneSets <- topTable(fit3, coef = 1, number = Inf)
# logFCcutoff <- 0
# allGeneSets$change = as.factor(
#   ifelse(allGeneSets$adj.P.Val < 0.05 & abs(allGeneSets$logFC) > logFCcutoff,
#          ifelse(allGeneSets$logFC > logFCcutoff,'UP','DOWN'),'NOT')
# )

DEGeneSets <- subset(allGeneSets,
                     allGeneSets$adj.P.Val < 0.05 & abs(allGeneSets$t) > 2 )

write.table(allGeneSets, 
            file = "cluster_KEGG.xls",
            quote = F,
            sep = "\t",
            row.names = T)
DEGeneSets <- DEGeneSets[order(DEGeneSets$adj.P.Val),]
dim(DEGeneSets)
#[1] 34  6
write.table(DEGeneSets,
            file = 'cluster_diff_KEGG.xls',
            quote = F,
            sep = "\t",
            row.names = T)

### 发散条形图绘制
#install.packages('ggprism')
library(ggprism)
library(dplyr)
library(limma)
## barplot
dat_plot<-data.frame(id=rownames(allGeneSets),
                     t=allGeneSets$t)
allGeneSets <- allGeneSets[dat_plot$id,]
#dat_plot$threshold = factor(allGeneSets$change)
dat_plot$threshold = factor(ifelse(dat_plot$t  >-2, ifelse(dat_plot$t >= 2 ,'Up','NoSignifi'),'Down'),levels=c('Up','Down','NoSignifi'))
table(dat_plot$threshold)

# Up      Down NoSignifi 
# 9        25        16 

# dat_plot$threshold <- ifelse(dat_plot$threshold=='UP','Up',
#                              ifelse(dat_plot$threshold=='DOWN','Down','NoSignifi'))
dat_plot<-dat_plot%>%arrange(t)

dat_plot$id<-factor(dat_plot$id,levels=dat_plot$id)

dat_plot <- rbind(head(dat_plot,20),tail(dat_plot,20))

p <- ggplot(data = dat_plot,aes(x = id,y = t,fill = threshold)) +
  geom_col()+
  coord_flip() +
  scale_fill_manual(values = c('Up'= '#36638a','NoSignifi'='#cccccc','Down'='#7bcd7b')) +
  geom_hline(yintercept = c(-2,2),color = 'white',size = 0.5,lty='dashed') +
  scale_y_continuous(breaks = c(-12,-10,-8,-6,-4,-2,0,2,4,6,8,10)) +
  xlab('') + 
  ylab('t value of GSVA score, cluster1_vs_cluster1') + #注意坐标轴旋转了
  guides(fill=F)+ # 不显示图例
  theme_prism(border = T) +
  theme(
    axis.text.y = element_blank(),
    axis.ticks.y = element_blank()
  )
p


# 小于-2的数量
low1 <- dat_plot %>% filter(t < -2) %>% nrow()
# 小于0总数量
low0 <- dat_plot %>% filter( t < 0) %>% nrow()
# 小于2总数量
high0 <- dat_plot %>% filter(t < 2) %>% nrow()
# 总的柱子数量
high1 <- nrow(dat_plot)

# 依次从下到上添加标签
p <- p + geom_text(data = dat_plot[1:low1,],aes(x = id,y = 0.1,label = id),
                   hjust = 0,color = 'black', size = 3)  + # 小于-1的为黑色标签
  # geom_text(data = dat_plot[(low1 +1):low0,],aes(x = id,y = 0.1,label = id),
  #           hjust = 0,color = 'grey') + # 灰色标签
  # geom_text(data = dat_plot[(low0 + 1):high0,],aes(x = id,y = -0.1,label = id),
  #           hjust = 1,color = 'grey') + # 灰色标签
  geom_text(data = dat_plot[(high0 +1):high1,],aes(x = id,y = -0.1,label = id),
            hjust = 1,color = 'black', size = 3) # 大于1的为黑色标签
p
ggsave(filename = '01.cluster.GSVA.pdf',p,w=12,h=8)
ggsave(filename = '01.cluster.GSVA.png',p,w=12,h=8,unit = 'in',dpi = 600)


#画热图----------
gsva_df <- as.data.frame(gsva_results)
gsva_rep <- allGeneSets[rownames(allGeneSets) %in%
                 rownames(rbind(head(DEGeneSets[order(DEGeneSets$t, decreasing = T), ], 5),
                                head(DEGeneSets[order(DEGeneSets$t, decreasing = F), ], 5))), ]
library(pheatmap)
library(ggplot2)
library(RColorBrewer)
library(gplots)
df1<-gsva_df
group_rt<-read.csv("../12_Cluster/03.group.csv",row.names = 1)
group_rt<-group_rt[order(group_rt$group),]
rt<-df1[,group_rt$sample]
group_rt<-data.frame(group_rt$group)
colnames(group_rt)<-'group'
rownames(group_rt)<-colnames(rt)
heat<-rt[rownames(gsva_rep),]
x <- heat

ann_colors<-list(
  group = c(cluster1="#104680",cluster2="#B72230"))
pdf('02.heatmap.pdf',w=8,h=6)
pheatmap(mat=x,
         annotation_col = group_rt,
         col = colorRampPalette(c("#41b349", "white","#7e1678"))(100),
         scale = "row",
         annotation_colors = ann_colors,
         fontsize = 10,
         show_colnames = F,
         cluster_cols = F,
         cluster_rows = T,
         show_rownames = T,
         annotation_names_row = F
)
dev.off()
png('02.heatmap.png',w=650,h=500)
pheatmap(mat=x,
         annotation_col = group_rt,
         col = colorRampPalette(c("#41b349", "white","#7e1678"))(100),
         scale = "row",
         annotation_colors = ann_colors,
         fontsize = 10,
         show_colnames = F,
         cluster_cols = F,
         cluster_rows = T,
         show_rownames = T,
         annotation_names_row = F)
dev.off()
