# Supplementary material for: Identification and validation of biomarkers related to centrosome replication in ulcerative colitis based on bulk transcriptome, single-cell RNA sequencing and experiments
Source: Front Immunol. 2025 Dec 12;16:1627926. doi: 10.3389/fimmu.2025.1627926 (PMC12740759; doi:10.3389/fimmu.2025.1627926)
Supplement: Supplementary file 16 [file DataSheet1.zip › R/r.09.inflammatory_cytokines.r]

#细胞炎症因子差异分析------
rm(list = ls())
setwd("/data/nas1/yanqing/project/09-ZZZK-20320-6/")
if (! dir.exists("./09_inflammatory_cytokines")){
  dir.create("./09_inflammatory_cytokines")
}
setwd("./09_inflammatory_cytokines")

comparison<- c("control", "UC")

name <- "GSE87473"
dat<-read.csv("../00_rawdata/GSE87473/01.dat.GSE87473.csv",row.names = 1)%>%lc.tableToNum()
range(dat)
#[1]  1.8404 14.1736
group <- read.csv("../00_rawdata/GSE87473/01.group.GSE87473.csv")
table(group$group)
# Control      UC 
# 21     106 
inflammatory<-read.csv("inflammatory.csv")
inflammatory<-dat[toupper(unique(inflammatory$x)),]
#hub_exp<-dat["GLB1 ",]
hub_exp2<-inflammatory%>%na.omit()
hub_exp2$Symbol<-rownames(hub_exp2)
hub_exp2<-gather(hub_exp2,
                 key = sample,
                 value = expr,
                 -c("Symbol"))

control.sample <- group$sample[which(group$group=='Control')]
## 样本分组
hub_exp2$Group<-ifelse(hub_exp2$sample%in%control.sample,comparison[1],comparison[2])
##分面图形
library(ggplot2)
library(tidyverse)
library(ggpubr)
library(ggsci)
library(rstatix)

stat.test<-hub_exp2%>%
  group_by(Symbol)%>%
  t_test(expr ~ Group)%>%
  adjust_pvalue(method = 'fdr')

# diff <- read.csv('/data/nas1/yanqing/project/02-GZZK-10301-4/01_DEGs/01.DEG_GSE112155.csv',row.names = 1)
# df<-diff[stat.test$Symbol,]
# stat.test$p<-df$pvalue%>%as.numeric()%>%round(digits = 4)
# 
stat.test$p<-ifelse(stat.test$p<0.0001,"****",
                    ifelse(stat.test$p<0.001,"***",
                           ifelse(stat.test$p<0.01,"**",
                                  ifelse(stat.test$p<0.05,"*",'ns'))))
expression_2 <- stat.test

library(ggplot2)
library(ggpubr)

y.position <- c()
for (i in 1:nrow(stat.test)){
  y.position<- c(y.position,max(hub_exp2[hub_exp2$Symbol == stat.test$Symbol[i],]$expr))
}

hub_exp2$Group <- factor(hub_exp2$Group,levels = comparison)
exp_plot <- ggplot(hub_exp2,aes(x = Group, y = expr, color = Group)) +
  geom_violin(trim=F,color="black",aes(fill=Group)) + #绘制小提琴图, “color=”设置小提琴图的轮廓线的颜色(#不要轮廓可以设为white以下设为背景为白色，其实表示不要轮廓线)
  #"trim"如果为TRUE(默认值),则将小提琴的尾部修剪到数据范围。如果为FALSE,不修剪尾部。
  stat_boxplot(geom="errorbar", 
               width=0.1,
               position = position_dodge(0.9)) +
  geom_boxplot(width=0.4,
               position=position_dodge(0.9),
               outlier.shape = NA)+ #绘制箱线图，此处width=0.1控制小提琴图中箱线图的宽窄
  scale_fill_manual(values= c("#4682B4","#CD3700"), name = "Group")+
  labs(title=paste0("Expression in ",name), x="", y = "",size=20) +
  scale_colour_manual(values = c("#4682B4","#CD3700"))+
  # scale_color_brewer(palette = 'Set2')+
  # stat_compare_means(aes(group = Group,label = "p.format"),
  #                    method = "wilcox.test",label = 'p.signif',label.x = 1.4)+
  stat_pvalue_manual(stat.test,
                     #y.position = c(rep(4,nrow(stat.test))),
                     y.position = y.position*1.2,
                     size = 4,tip.length = 0,
                     family = "Times",bracket.size = 0,
                     label = "p",
                     face = "bold")+
  theme_bw()+
  theme(plot.title = element_text(hjust =0.5,colour="black",face="bold",size=15),
        axis.text.x=element_text(angle=45,hjust=1,colour="black",face="bold",size=12), 
        axis.text.y=element_text(hjust=0.5,colour="black",face="bold",size=12), 
        axis.title.x=element_text(size=16,face="bold"),
        axis.title.y=element_text(size=16,face="bold"),
        legend.text=element_text(face = "bold", hjust = 0.5,colour="black", size=12),
        legend.title = element_text(face = "bold", size = 12),
        legend.position = "top",
        panel.grid.major = element_blank(),
        panel.grid.minor = element_blank())+
  facet_wrap(~Symbol,scales = "free") 


ggsave(filename = '01.inflammatory.GSE87473.pdf',exp_plot,w=6,h=8,dpi = 300)
ggsave(filename = '01.inflammatory.GSE87473.png',exp_plot,w=6,h=8,units = 'in',dpi = 300)


#画相关性热图--------
#导入hubgene
hubgene<-read.csv('../06_Expression/02.keygene.csv')

#导入矩阵
dat<-read.csv("../00_rawdata/GSE87473/01.dat.GSE87473.csv",row.names = 1)%>%lc.tableToNum()
range(dat)#2.5327 14.1736
group <- read.csv("../00_rawdata/GSE87473/01.dat.GSE87473.csv")
#Mayo_score<-read.csv("../00_rawdata/GSE92415/01.Mayo.GSE92415.csv",row.names = 1)
inflammatory<-read.csv("inflammatory.csv")
inflammatory<- as.data.frame(inflammatory[inflammatory$x != "IL34", ])
colnames(inflammatory)<-"x"
#整理矩阵信息,基因名为行名
hubgene<- dat[hubgene$symbol,]
hubgene<-as.data.frame(t(hubgene))
str(hubgene)
# 'data.frame':	127 obs. of  6 variables:
#   $ EDNRA   : num  4.6 4.96 4.51 5.43 5.77 ...
# $ HEPACAM2: num  6.42 6.88 7.6 3.83 3.46 ...
# $ OVOL1   : num  7.85 8.2 8.37 7.9 7.25 ...
# $ SLC16A1 : num  7.88 6.78 9.4 8.77 8.6 ...
# $ SPIRE2  : num  7.83 7.31 8.25 7.19 6.3 ...
# $ TEX11   : num  4.82 5.12 7.84 4.53 5.23 ...
inflammatory<-dat[inflammatory$x,]
inflammatory<-as.data.frame(t(inflammatory))
#colnames(data)
#"EDNRA"      "HEPACAM2"   "OVOL1"      "SLC16A1"    "SPIRE2"     "TEX11"      "Mayo_score"
# 构建相关关系矩阵
library(psych)
data.corr <- corr.test(hubgene, inflammatory, method="pearson", adjust="fdr")
data.r <- data.corr$r # 相关系数
data.p <- data.corr$p # p值
# 画热图
library(pheatmap)
#pheatmap(data.r, clustering_method="average")
getSig <- function(dc) {
  sc <- ''
  if (dc < 0.01) sc <- '***'
 else if (dc < 0.05) sc <- '**'
  else if (dc < 0.1) sc <- '*'
  sc
   }
sig.mat <- matrix(sapply(data.p, getSig), nrow=nrow(data.p))
str(sig.mat)
#chr [1:6, 1:5] "***" "***" "***" "" "***" "*" "***" "***" "***" "***" "***" "***" "***" "" "" "***" "*" "***" ...
pdf("02.inflammatory_cytokines.pdf", width = 8, height = 6)
pheatmap(data.r, clustering_method="average", cluster_rows=F, display_numbers=sig.mat)
dev.off()

png("02.inflammatory_cytokines.png", width = 8, height = 6,units = 'in',res=300)
pheatmap(data.r, clustering_method="average", cluster_rows=F, display_numbers=sig.mat)
dev.off()
write.csv(data.p,"03.inflammatory_cytokines.P.csv")
write.csv(data.r,"04.inflammatory_cytokines.R.csv")
