# Supplementary material for: Identification and validation of biomarkers related to centrosome replication in ulcerative colitis based on bulk transcriptome, single-cell RNA sequencing and experiments
Source: Front Immunol. 2025 Dec 12;16:1627926. doi: 10.3389/fimmu.2025.1627926 (PMC12740759; doi:10.3389/fimmu.2025.1627926)
Supplement: Supplementary file 16 [file DataSheet1.zip › R/r.15.ceRNA.r]

rm(list = ls())
options(stringsAsFactors = F)
setwd("/data/nas1/yanqing/project/09-ZZZK-20320-6/")
if(!dir.exists("15_ceRNA")){dir.create("15_ceRNA")}
setwd("15_ceRNA")


# 数据库：PITA、RNA22、miRmap、microT、miRanda、PicTar、TargetScan

library(multiMiR)
hubgene <- read.csv('../06_Expression/02.keygene.csv')
paste0(hubgene$symbol,collapse = " ")
# [1] "EDNRA HEPACAM2 OVOL1 SLC16A1 SPIRE2 TEX11"
gene2mir <- get_multimir(org     = 'hsa',
                         target  =hubgene$symbol,
                         table   = 'predicted',
                         summary = TRUE,
                         predicted.cutoff.type = 'n',
                         predicted.cutoff      = 5000000)
table(gene2mir@data$database)
#diana_microt        elmmo    microcosm      miranda        mirdb       pictar         pita   targetscan 
#1256         1588          101          825          694           50          307           75
table(gene2mir@data[["target_symbol"]])
#EDNRA HEPACAM2    OVOL1  SLC16A1   SPIRE2    TEX11 
#1504      710      720     1323      463      176 
#数据库1 
diana_microt = gene2mir@data[gene2mir@data$database=="diana_microt",]
diana_microt$miRNA <- paste0(diana_microt$mature_mirna_id,"_",diana_microt$target_symbol)
# 
#数据库2
elmmo = gene2mir@data[gene2mir@data$database=="elmmo",]
elmmo$miRNA <- paste0(elmmo$mature_mirna_id,"_",elmmo$target_symbol)

# #数据库3
# microcosm= gene2mir@data[gene2mir@data$database=="microcosm",]
# microcosm$miRNA <- paste0(microcosm$mature_mirna_id,"_",microcosm$target_symbol)

#数据库4
miranda = gene2mir@data[gene2mir@data$database=="miranda",]
miranda$miRNA <- paste0(miranda$mature_mirna_id,"_",miranda$target_symbol)

#数据库5
mirdb = gene2mir@data[gene2mir@data$database=="mirdb",]
mirdb$miRNA <- paste0( mirdb$mature_mirna_id,"_", mirdb$target_symbol)

# 数据库6
# targetscan= gene2mir@data[gene2mir@data$database=="targetscan",]
# targetscan$miRNA <- paste0(targetscan$mature_mirna_id,"_",targetscan$target_symbol)

# # #数据库7
# pita = gene2mir@data[gene2mir@data$database=="pita",]
# pita$miRNA <- paste0(pita$mature_mirna_id,"_",pita$target_symbol)

# # #数据库8
# pictar = gene2mir@data[gene2mir@data$database=="pictar",]
# pictar$miRNA <- paste0(pictar$mature_mirna_id,"_",pictar$target_symbol)

# #取交集
hubmiRNA <- data.frame(symbol=intersect(diana_microt$miRNA,elmmo$miRNA))
hubmiRNA2 <- data.frame(symbol=intersect(miranda$miRNA,hubmiRNA$symbol))
hubmiRNA3 <- data.frame(symbol=intersect(mirdb$miRNA,hubmiRNA2$symbol))
m1 <- merge(hubmiRNA3, mirdb, by.x = "symbol", by.y = "miRNA")

mirna<- m1
mirna2 <- mirna[,c("mature_mirna_id","target_symbol","symbol")]
colnames(mirna2) <- c("mirna","mrna","mi_mrna")
unique(mirna$mature_mirna_id)  #38 
paste0(unique(mirna2$mirna),collapse = " ")
mirna2<-as.data.frame(unique(mirna2))#保存唯一值

# [1] "hsa-miR-224-3p hsa-miR-27a-3p hsa-miR-27b-3p hsa-miR-3163 hsa-miR-335-3p hsa-miR-340-5p hsa-miR-522-3p hsa-miR-548p"
write.csv(mirna2,'01.mirna.csv',row.names = FALSE,quote=F)

mirna3 <- mirna2[,c("mirna","mrna")]
write.csv(mirna3,'02.mirna.cytoscape.csv',row.names = FALSE,quote=F)

#TF-mRNA----
tf<- read.csv("TF-mRNA.csv")
tf<-tf[,c("ID","Target")]

DEGs<-read.csv("../01_DEGs/01.DEG_sig.GSE87473.csv")
library(ggvenn)
#交集韦恩图
tf2<- unique(tf$ID)
DEGs<- DEGs$X
mydata <- list(TF= tf2,DEGs = DEGs)
venn_plot <- function(data,save=FALSE){
  
  color <-  c('#F1BB72', '#57C3F3','#F3B1A0')
  suppressWarnings({
    p<- ggvenn(data,
               fill_color =color[1:length(data)],
               show_percentage = T,
               stroke_alpha = 0.5,
               stroke_size = 0.5,
               text_size = 4,
               stroke_color="black",
               stroke_linetype="solid",
               set_name_size = 5,
               set_name_color=color[1:length(data)],
               text_color = 'black')
  })
  if (save){
    ggsave('03.TF-mRNA_venn.pdf',p,w=5,h=5)
    ggsave('03.TF-mRNA_venn.png',p,w=5,h=5)
  }else{
    return(p)
  }
}
venn_plot(mydata,save = T)


tf3 <- tf[tf$ID %in% DEGs,]
write.csv(tf3,'04.TF-cytoscape.csv',row.names = FALSE,quote=F)
