# Supplementary material for: Identification and validation of biomarkers related to centrosome replication in ulcerative colitis based on bulk transcriptome, single-cell RNA sequencing and experiments
Source: Front Immunol. 2025 Dec 12;16:1627926. doi: 10.3389/fimmu.2025.1627926 (PMC12740759; doi:10.3389/fimmu.2025.1627926)
Supplement: Supplementary file 16 [file DataSheet1.zip › R/r.12.cluster.r]

#一致性聚类--------
rm(list = ls())
setwd("//data/nas1/yanqing/project/09-ZZZK-20320-6/")
if(!dir.exists("12_Cluster")){dir.create("12_Cluster")}
setwd("12_Cluster")

library(tinyarray)
# 表达矩阵
data<-read.csv("../00_rawdata/GSE87473/01.dat.GSE87473.csv", row.names = 1,check.names = F)
# 样本筛选，只要tumor
group <- read.csv('../00_rawdata/GSE87473/01.group.GSE87473.csv')
tumor <- subset(group,group=='UC')
gene <- read.csv("../06_Expression/02.keygene.csv")
#gene<- gene[c(1,4), ]  %>% as.data.frame

data <- data[,tumor$sample]
data<-data[rownames(data)%in%gene$symbol,]%>%as.matrix()
# 归一化操作，sweep是一个循环函数，首先用apply计算每行的中值，然后用每个基因在样本中的表达值减中值
exprSet = sweep(data,1, apply(data,1,median,na.rm=T))

library(ConsensusClusterPlus)
dim(exprSet)
# [1] 6 106
d<-as.matrix(exprSet)


ccres <- ConsensusClusterPlus(d,
                              maxK=9,
                              reps=500,
                              pItem=0.8,
                              pFeature=0.8,
                              tmyPal = c("white","blue"),
                              title='01.cluster/',
                              clusterAlg="pam",
                              distance="pearson",
                              seed=12345,
                              innerLinkage="complete",
                              plot="pdf"
)
ccres_png <- ConsensusClusterPlus(d,
                                  maxK=9,
                                  reps=500,
                                  pItem=0.8,
                                  pFeature=0.8,
                                  tmyPal = c("white","blue"),
                                  title='01.cluster/',
                                  clusterAlg="pam",#
                                  distance="pearson",
                                  seed=12345,
                                  innerLinkage="complete",
                                  plot="png"
)
Kvec = 2:9
x1 = 0.1; x2 = 0.9
PAC = rep(NA,length(Kvec))
names(PAC) = paste("K=",Kvec,sep="") # from 2 to maxK
for(i in Kvec){
  M = ccres[[i]]$consensusMatrix
  Fn = ecdf(M[lower.tri(M)])
  PAC[i-1] = Fn(x2) - Fn(x1)
}
optK = Kvec[which.min(PAC)]
optK
# [1] 9
icl = calcICL(ccres,title='02.PAM_cluster/',plot="png")
icl_pdf = calcICL(ccres,title='02.PAM_cluster/',plot="pdf")

sample_subtypes <- ccres[[2]][["consensusClass"]]
table(sample_subtypes)
sample_subtypes<-as.data.frame(sample_subtypes)
# 1  2 
# 56 50
sample_subtypes$sample<-rownames(sample_subtypes)
#把第一列和第二列换个位置
sample_subtypes<- sample_subtypes[, c("sample", "sample_subtypes", setdiff(names(sample_subtypes), c("sample_subtypes", "sample")))]
colnames(sample_subtypes) <- c("sample", "group")
sample_subtypes$group <- ifelse(sample_subtypes$group=='1','cluster1','cluster2')
rownames(sample_subtypes) <- 1:nrow(sample_subtypes)
write.csv(sample_subtypes,file = "03.group.csv",row.names = TRUE)

saveRDS(sample_subtypes,"03.group.rds")

#关键基因的表达热图---------
rm(list = ls())
setwd("//data/nas1/yanqing/project/09-ZZZK-20320-6/12_Cluster/")
if(!dir.exists("03_Heat_Map")){dir.create("03_Heat_Map")}
setwd("03_Heat_Map")

library(pheatmap)
library(ggplot2)
library(RColorBrewer)
library(gplots)
name <- 'GSE87473'
comparison <- c("Control", "UC")#先指定分组
#数据导入
df<-read.csv("../../00_rawdata/GSE87473/01.dat.GSE87473.csv",row.names = 1)
hubgene<- read.csv("../../06_Expression/02.keygene.csv")
df  <- df[hubgene$symbol,]
df.group <- read.csv("../../12_Cluster/03.group.csv",row.names = 1)
df  <- df[,df.group$sample]

group_rt<-df.group%>%as.data.frame()
group_rt<-group_rt[order(group_rt$group),]
rt<-df[,group_rt$sample]
group_rt<-data.frame(group_rt$group)
colnames(group_rt)<-'group'
rownames(group_rt)<-colnames(rt)
#heat<-rt[rownames(dat_rep),]
x <- rt

mat <- t(scale(t(x)))#归一化
df1 <- as.data.frame(mat)
mat[mat < (-2)] <- (-2)
mat[mat > 2] <- 2

#x<-log2(heat+1)
#x<-t(scale(t(heat)))
ann_colors<-list(
  group = c(cluster1="#104680",cluster2="#B72230"))
my_colors <- colorRampPalette(c("#41b349", "white","#7e1678"))(100)
pdf('04.heatmap.pdf',w=8,h=6)
pheatmap(mat=mat,
         annotation_col = group_rt,
         color=my_colors,
         scale = "row",
         annotation_colors = ann_colors,
         fontsize = 10,
         show_colnames = F,
         cluster_cols = F,
         cluster_rows = T,
         show_rownames = T,
         annotation_names_row = F
)
dev.off()
png('04.heatmap.png',w=650,h=500)
pheatmap(mat=mat,
         annotation_col = group_rt,
         color=my_colors,
         scale = "row",
         annotation_colors = ann_colors,
         fontsize = 10,
         show_colnames = F,
         cluster_cols = F,
         cluster_rows = T,
         show_rownames = T,
         annotation_names_row = F)
dev.off()


#关键基因的箱线图--------
rm(list = ls())
setwd("//data/nas1/yanqing/project/09-ZZZK-20320-6/12_Cluster/")
if(!dir.exists("04_expression")){dir.create("04_expression")}
setwd("04_expression")
MCODE<- read.csv('../../06_Expression/02.keygene.csv')
gene<- data.frame(symbol = MCODE)
#画表达量图
comparison<- c("cluster1", "cluster2")
#gene <- as.data.frame(gene_data$.y.)
#colnames(gene) <- "symbol"
library(lance)
library(tidyr)

name <- "GSE87473"
dat<-read.csv("../../00_rawdata/GSE87473/01.dat.GSE87473.csv",row.names = 1)%>%lc.tableToNum()
range(dat)
#[1]  1.8404 14.1736
group <- read.csv("../../12_Cluster/03.group.csv",row.names = 1)
table(group$group)
dat<-dat[,group$sample]#把新的分组匹配上去
# cluster1 cluster2 
# 56       50 

hub_exp<-dat[toupper(unique(gene$symbol)),]
#hub_exp<-dat["GLB1 ",]
hub_exp2<-hub_exp%>%na.omit()
hub_exp2$Symbol<-rownames(hub_exp2)
hub_exp2<-gather(hub_exp2,
                 key = sample,
                 value = expr,
                 -c("Symbol"))

control.sample <- group$sample[which(group$group=='cluster1')]
## 样本分组
hub_exp2$Group<-ifelse(hub_exp2$sample%in%control.sample,comparison[1],comparison[2])
##分面图形
library(ggplot2)
library(tidyverse)
library(ggpubr)
library(ggsci)
library(rstatix)

stat.test<-hub_exp2%>%
  group_by(Symbol)%>%
  t_test(expr ~ Group)%>%
  adjust_pvalue(method = 'fdr')

# diff <- read.csv('/data/nas1/yanqing/project/02-GZZK-10301-4/01_DEGs/01.DEG_GSE112155.csv',row.names = 1)
# df<-diff[stat.test$Symbol,]
# stat.test$p<-df$pvalue%>%as.numeric()%>%round(digits = 4)
# 
stat.test$p<-ifelse(stat.test$p<0.0001,"****",
                    ifelse(stat.test$p<0.001,"***",
                           ifelse(stat.test$p<0.01,"**",
                                  ifelse(stat.test$p<0.05,"*",'ns'))))

library(ggplot2)
library(ggpubr)

y.position <- c()
for (i in 1:nrow(stat.test)){
  y.position<- c(y.position,max(hub_exp2[hub_exp2$Symbol == stat.test$Symbol[i],]$expr))
}

hub_exp2$Group <- factor(hub_exp2$Group,levels = comparison)
exp_plot <- ggplot(hub_exp2,aes(x = Group, y = expr, color = Group)) +
  geom_violin(trim=F,color="black",aes(fill=Group)) + #绘制小提琴图, “color=”设置小提琴图的轮廓线的颜色(#不要轮廓可以设为white以下设为背景为白色，其实表示不要轮廓线)
  #"trim"如果为TRUE(默认值),则将小提琴的尾部修剪到数据范围。如果为FALSE,不修剪尾部。
  stat_boxplot(geom="errorbar", 
               width=0.1,
               position = position_dodge(0.9)) +
  geom_boxplot(width=0.4,
               position=position_dodge(0.9),
               outlier.shape = NA)+ #绘制箱线图，此处width=0.1控制小提琴图中箱线图的宽窄
  scale_fill_manual(values= c("#4682B4","#CD3700"), name = "Group")+
  labs(title=paste0("Expression in ",name), x="", y = "",size=20) +
  scale_colour_manual(values = c("#4682B4","#CD3700"))+
  # scale_color_brewer(palette = 'Set2')+
  # stat_compare_means(aes(group = Group,label = "p.format"),
  #                    method = "wilcox.test",label = 'p.signif',label.x = 1.4)+
  stat_pvalue_manual(stat.test,
                     #y.position = c(rep(4,nrow(stat.test))),
                     y.position = y.position*1.2,
                     size = 4,tip.length = 0,
                     family = "Times",bracket.size = 0,
                     label = "p",
                     face = "bold")+
  theme_bw()+
  theme(plot.title = element_text(hjust =0.5,colour="black",face="bold",size=15),
        axis.text.x=element_text(angle=45,hjust=1,colour="black",face="bold",size=12), 
        axis.text.y=element_text(hjust=0.5,colour="black",face="bold",size=12), 
        axis.title.x=element_text(size=16,face="bold"),
        axis.title.y=element_text(size=16,face="bold"),
        legend.text=element_text(face = "bold", hjust = 0.5,colour="black", size=12),
        legend.title = element_text(face = "bold", size = 12),
        legend.position = "top",
        panel.grid.major = element_blank(),
        panel.grid.minor = element_blank())+
  facet_wrap(~Symbol,scales = "free") 


ggsave(filename = '05.expression.pdf',exp_plot,w=6,h=8,dpi = 300)
ggsave(filename = '05.expression.png',exp_plot,w=6,h=8,units = 'in',dpi = 300)
