# Supplementary material for: Identification and validation of biomarkers related to centrosome replication in ulcerative colitis based on bulk transcriptome, single-cell RNA sequencing and experiments
Source: Front Immunol. 2025 Dec 12;16:1627926. doi: 10.3389/fimmu.2025.1627926 (PMC12740759; doi:10.3389/fimmu.2025.1627926)
Supplement: Supplementary file 16 [file DataSheet1.zip › R/r.17_locat.r]

rm(list = ls())
setwd("/data/nas1/yanqing/project/09-ZZZK-20320-6/")
if (! dir.exists("./17_locat")){
  dir.create("./17_locat")
}
setwd("./17_locat")
library(RCircos)
library(AnnoProbe)
dat<-read.csv("../06_Expression/02.keygene.csv")
dat<-dat$symbol
##首先我们需要构建输入数据
geneInfor=annoGene(dat,"SYMBOL",'human')
colnames(geneInfor)
geneInfor=geneInfor[with(geneInfor, order(chr, start)),c(1,4:6)]
head(geneInfor)
colnames(geneInfor) <-c('Gene','Chromosome','chromStart','chromEnd')
geneInfor <- geneInfor[,c('Chromosome','chromStart','chromEnd','Gene')]

head(geneInfor)
data(UCSC.HG19.Human.CytoBandIdeogram)
RCircos.Set.Core.Components(UCSC.HG19.Human.CytoBandIdeogram,chr.exclude = NULL,tracks.inside = 10,tracks.outside = 0)
RCircos.Set.Plot.Area()
RCircos.Chromosome.Ideogram.Plot()
rcircos.params<-RCircos.Get.Plot.Parameters()
rcircos.params$line.color<-"purple"
rcircos.params$text.size<-1
RCircos.Reset.Plot.Parameters(rcircos.params)
RCircos.List.Plot.Parameters()
RCircos.Gene.Connector.Plot(geneInfor, track.num = 1,side = "in")
#RCircos.Heatmap.Plot()
P<-RCircos.Gene.Name.Plot(geneInfor,
                          name.col=4,
                          track.num=2,
                          side='in')
