# Supplementary material for: Identification and validation of biomarkers related to centrosome replication in ulcerative colitis based on bulk transcriptome, single-cell RNA sequencing and experiments
Source: Front Immunol. 2025 Dec 12;16:1627926. doi: 10.3389/fimmu.2025.1627926 (PMC12740759; doi:10.3389/fimmu.2025.1627926)
Supplement: Supplementary file 16 [file DataSheet1.zip › R/r.05.ROC.r]

## ROC----------
rm(list = ls())
setwd("/data/nas1/yanqing/project/09-ZZZK-20320-6/")
if (! dir.exists("./05_ROC")){
  dir.create("./05_ROC")
}
setwd("./05_ROC")

##ROC验证
MCODE<- read.csv('../04_101model/gene.csv',row.names = 1)
hubgene<- data.frame(symbol = MCODE)
library(lance)
library(tidyr)
## 验证集 --------
name <- "GSE75214"

dat<-read.csv("../00_rawdata/GSE75214/01.dat.GSE75214.csv",row.names = 1)%>%lc.tableToNum()
range(dat)#2.328501 14.580244
group <- read.csv("../00_rawdata/GSE75214/01.group.GSE75214.csv")
table(group$group)
# Control      UC 
# 11      74
comparison <- names(table(group$group))

group$group = factor(group$group, levels = c(comparison[2],comparison[1]))
#判断是否都存在
all(hubgene$x %in% rownames(dat))

hub_exp<-t(dat[hubgene$x,])
hub_exp1<- dat[hubgene$x,]


library(ggplot2)
library(pROC)
library(patchwork)
roc_obj_list <- list()
out_dir <- paste0("./ROC_",name,"/")
if (! dir.exists(out_dir)){
  dir.create(out_dir)
}

for (i in c(1:nrow(hubgene))) {
  roc_obj <- roc(group$group, hub_exp[, i], levels = comparison)
  temp<- paste0(hubgene[i,],"(",round(auc(roc_obj),digits = 3),")")
  roc_obj_list[[temp]] <- roc_obj
  png(paste0(out_dir,"0", i, ".", name, '_', colnames(hub_exp)[i], ".png"), width = 300, height = 300)
  plot(roc_obj,
       print.auc=T,
       print.auc.x=0.4,print.auc.y=0.5,
       #auc.polygon=T,
       #auc.polygon.con="#fff7f7",
       grid=c(0.5,0.2),
       grid.col=c("black","black"),
       #print.thres=T,
       main=colnames(hub_exp)[i],
       col="#FF2E63",
       legacy.axes=T)
  dev.off()
  pdf(paste0(out_dir,"0", i, ".", name, '_', colnames(hub_exp)[i], ".pdf"))
  plot(roc_obj,
       print.auc=T,
       print.auc.x=0.4,print.auc.y=0.5,
       #auc.polygon=T,
       #auc.polygon.con="#fff7f7",
       grid=c(0.5,0.2),
       grid.col=c("black","black"),
       #print.thres=T,
       main=colnames(hub_exp)[i],
       col="#FF2E63",
       legacy.axes=T)
  dev.off()
  
}

png(paste0("01.",name,".all_roc.png"),width = 600,height = 500,res = 100)
ggroc(roc_obj_list,)+theme_light() + 
  ggtitle("all ROC") +scale_color_discrete(name="AUC")+
  geom_segment(aes(x = 1, xend = 0, y = 0, yend = 1), color = "grey", linetype = "dashed") + 
  theme(plot.title = element_text(hjust = 0.5, face = 'bold'),
        text = element_text(hjust = 0.5, face = 'bold'))
dev.off()
pdf(paste0("01.",name,".all_roc.pdf"),width = 6,height = 5)
ggroc(roc_obj_list,)+theme_light() + 
  ggtitle("all ROC") +scale_color_discrete(name="AUC")+
  geom_segment(aes(x = 1, xend = 0, y = 0, yend = 1), color = "grey", linetype = "dashed") + 
  theme(plot.title = element_text(hjust = 0.5, face = 'bold'),
        text = element_text(hjust = 0.5, face = 'bold'))
dev.off()


##验证集
name <- "GSE87473"

dat<-read.csv("../00_rawdata/GSE87473/01.dat.GSE87473.csv",row.names = 1)%>%lc.tableToNum()
range(dat)#1.8404 14.1736
group <- read.csv("../00_rawdata/GSE87473/01.group.GSE87473.csv",row.names = 1)
table(group$group)
# Control      UC 
# 21     106
comparison <- names(table(group$group))

group$group = factor(group$group, levels = c(comparison[2],comparison[1]))
#判断是否都存在
all(hubgene$x %in% rownames(dat))
#TRUE
# hubgene<- hubgene[hubgene$x=="CERS6" | hubgene$x=="TPPP3",]
# hubgene<-data.frame(hubgene)

hub_exp<-t(dat[hubgene$x,])
hub_exp1<- dat[hubgene$x,]

library(ggplot2)
library(pROC)
library(patchwork)
roc_obj_list <- list()
out_dir <- paste0("./ROC_",name,"/")
if (! dir.exists(out_dir)){
  dir.create(out_dir)
}

for (i in c(1:nrow(hubgene))) {
  roc_obj <- roc(group$group, hub_exp[, i], levels = comparison)
  temp<- paste0(hubgene[i,],"(",round(auc(roc_obj),digits = 3),")")
  roc_obj_list[[temp]] <- roc_obj
  png(paste0(out_dir,"0", i, ".", name, '_', colnames(hub_exp)[i], ".png"), width = 300, height = 300)
  plot(roc_obj,
       print.auc=T,
       print.auc.x=0.4,print.auc.y=0.5,
       #auc.polygon=T,
       #auc.polygon.con="#fff7f7",
       grid=c(0.5,0.2),
       grid.col=c("black","black"),
       #print.thres=T,
       main=colnames(hub_exp)[i],
       col="#FF2E63",
       legacy.axes=T)
  dev.off()
  pdf(paste0(out_dir,"0", i, ".", name, '_', colnames(hub_exp)[i], ".pdf"))
  plot(roc_obj,
       print.auc=T,
       print.auc.x=0.4,print.auc.y=0.5,
       #auc.polygon=T,
       #auc.polygon.con="#fff7f7",
       grid=c(0.5,0.2),
       grid.col=c("black","black"),
       #print.thres=T,
       main=colnames(hub_exp)[i],
       col="#FF2E63",
       legacy.axes=T)
  dev.off()
  
}

png(paste0("02.",name,".all_roc.png"),width = 600,height = 500,res = 100)
ggroc(roc_obj_list,)+theme_light() + 
  ggtitle("all ROC") +scale_color_discrete(name="AUC")+
  geom_segment(aes(x = 1, xend = 0, y = 0, yend = 1), color = "grey", linetype = "dashed") + 
  theme(plot.title = element_text(hjust = 0.5, face = 'bold'),
        text = element_text(hjust = 0.5, face = 'bold'))
dev.off()
pdf(paste0("02.",name,".all_roc.pdf"),width = 6,height = 5)
ggroc(roc_obj_list,)+theme_light() + 
  ggtitle("all ROC") +scale_color_discrete(name="AUC")+
  geom_segment(aes(x = 1, xend = 0, y = 0, yend = 1), color = "grey", linetype = "dashed") + 
  theme(plot.title = element_text(hjust = 0.5, face = 'bold'),
        text = element_text(hjust = 0.5, face = 'bold'))
dev.off()
result <- data.frame(symbol = c("TPPP3","CERS6"))


#训练集与验证集中通过ROC的基因交集
library(ggvenn)
library(stringr)
ROC1 <- read.csv("/data/nas1/yanqing/project/07-YQ891-5/08_ROC/01.ROC_GSE96804.csv")
ROC2 <- read.csv("/data/nas1/yanqing/project/07-YQ891-5/08_ROC/02.ROC_GSE30528.csv")

ROC1<- toupper(unique(ROC1$symbol))
ROC2<- toupper(unique(ROC2$symbol))


#mydata <- list(DEGs1= DEGs1,DEGs2 = DEGs2,RGs=RGs)
mydata <- list(ROC1= ROC1,ROC2= ROC2)

venn_plot <- function(data,save=FALSE){
  
  color <-  c("#ff6e1d","#6da8d6")
  suppressWarnings({
    p<- ggvenn(data,
               fill_color =color[1:length(data)],
               show_percentage = T,
               stroke_alpha = 0.5,
               stroke_size = 0.3,
               text_size = 4,
               stroke_color="black",
               stroke_linetype="solid",
               set_name_color=color[1:length(data)],
               text_color = 'black')
  })
  if (save){
    ggsave('03.venn.ROC.pdf',p,w=5,h=5)
    ggsave('03.venn.ROC.png',p,w=5,h=5)
  }else{
    return(p)
  }
}
venn_plot(mydata,save = T)
gene<- Reduce(intersect,mydata)
#gene<-data.frame(symbol = str_to_title(gene))

write.csv(gene,"03.hubgene.ROC.csv",row.names = F)
