# Supplementary material for: Identification and validation of biomarkers related to centrosome replication in ulcerative colitis based on bulk transcriptome, single-cell RNA sequencing and experiments
Source: Front Immunol. 2025 Dec 12;16:1627926. doi: 10.3389/fimmu.2025.1627926 (PMC12740759; doi:10.3389/fimmu.2025.1627926)
Supplement: Supplementary file 16 [file DataSheet1.zip › R/r.08.CIBERSORT.r]

rm(list = ls())
setwd("/data/nas1/yanqing/project/09-ZZZK-20320-6/")
if (! dir.exists("./08_CIBERSORT")){
  dir.create("./08_CIBERSORT")
}
setwd("./08_CIBERSORT")
library(tidyverse)
library(lance)
library(RColorBrewer)

dat<-read.csv("../00_rawdata/GSE87473/01.dat.GSE87473.csv", row.names = 1)%>% 
  lc.tableToNum  %>% na.omit()
group<-read.csv('../00_rawdata/GSE87473/01.group.GSE87473.csv', row.names = 1)
#group$group<-ifelse(grepl("Control", group$group), 'Normal', 'UC')

gene<-rownames(dat)
exprSet <- cbind(gene,dat)
exprSet <- na.omit(exprSet)
write.table(exprSet,file = "CIBERSORT_RNA.txt",row.names = F,quote = F,sep = "\t")

source('../../importent/Cibersort.R')
#file.symlink('/data/nas1/yanqing/project/07-YQ891-5/11_CIBERSORT/LM22.txt', 'LM22.txt')
result <- CIBERSORT('LM22.txt','CIBERSORT_RNA.txt', perm = 1000, QN = F)##QN芯片为T(no_log)，测序为F(FPKM) 
# QN = T 或 QN = TRUE：表示在分析之前对数据进行分位数标准化。
# QN = F 或 QN = FALSE：表示不对数据进行分位数标准化，直接使用原始数据进行分析。
CIBERSORT<-result[,(1:22)]########

write.table(CIBERSORT,'CIBERSORT_result.txt',sep='\t',quote=F)
save.image("result.RData")

# 绘制堆积条形图
###############################
library(RColorBrewer)
library(immunedeconv)


mypalette <- colorRampPalette(brewer.pal(7,"Paired"))
set_cibersort_binary("../../importent/Cibersort.R")
set_cibersort_mat("LM22.txt")
res.cibersort<-deconvolute(as.matrix(dat), method = 'cibersort')

save.image("res.cibersort.RData")

pdf('01.cibersort.box.pdf',w=10,h=8)
res.cibersort %>%
  gather(sample, fraction, -cell_type) %>%
  merge(group,by='sample')%>%
  # 绘制堆积条形图
  ggplot(aes(x=sample, y=fraction, fill=cell_type)) +
  geom_bar(position = 'stack',stat = 'identity')+
  scale_y_continuous(expand = c(0,0))+
  theme_bw()+
  labs(x='',
       y='Relative Percent',
       fill='')+
  theme(axis.text.x = element_blank(),
        axis.ticks.x = element_blank(),
        legend.position = 'top') +
  scale_fill_manual(values = mypalette(22))+
  facet_grid(~ group,scales= "free",space= "free")
dev.off()

png('01.cibersort.box.png',w=10,h=8,units = 'in',res = 600)
res.cibersort %>%
  gather(sample, fraction, -cell_type) %>%
  merge(group,by='sample')%>%
  # 绘制堆积条形图
  ggplot(aes(x=sample, y=fraction, fill=cell_type)) +
  geom_bar(position = 'stack',stat = 'identity')+
  scale_y_continuous(expand = c(0,0))+
  theme_bw()+
  labs(x='',
       y='Relative Percent',
       fill='')+
  theme(axis.text.x = element_blank(),
        axis.ticks.x = element_blank(),
        legend.position = 'top') +
  scale_fill_manual(values = mypalette(22))+
  facet_grid(~ group,scales= "free",space= "free")
dev.off()

write.csv(res.cibersort, 'CIBERSORT_Results.csv', row.names = F)

#计算相关性=====================================================================
library(magrittr)
library(ggpubr)

res.cibersort2 <- res.cibersort%>%column_to_rownames(var = 'cell_type')
keep <- rowSums(res.cibersort2>0)>=floor(0.50*ncol(res.cibersort2))

res.cibersort2 <- res.cibersort2[keep,]%>%t%>% as.data.frame()

res.cibersort2$sample = rownames(res.cibersort2)
dat <- merge(group, res.cibersort2, by = "sample")#合并cibersort数据和分组信息数据

dat2 <- tidyr::gather(dat, Cells, Score, -c("sample", "group"))#数据收缩，宽表到窄表，Cells是列名, Score是行内的数据
library(rstatix)
stat_res <- dat2 %>% 
  group_by(Cells) %>% 
  wilcox_test(Score ~ group) %>% 
  adjust_pvalue(method = "BH") %>%  # method BH == fdr
  add_significance("p")

write.csv(stat_res,'Cells_wilcoxon_res.csv', row.names = F) #个细胞显著

# 箱线图=======================================================================
res.cibersort2 <- dplyr::select(res.cibersort2, -sample)
cibersort <- res.cibersort2[group$sample,]
identical(rownames(cibersort), group$sample)
violin_dat <-data.frame(cbind(cibersort,group$group))
colnames(violin_dat)<-c(colnames(cibersort),'group')

violin_dat$id <- rownames(violin_dat)
violin_dat <- reshape2::melt(violin_dat,id = c("id","group"))
violin_dat$value <-as.numeric(violin_dat$value)
colnames(violin_dat)<-c('id','condition','variable','value')
violin_dat$condition<- factor(violin_dat$condition)

ggplot(violin_dat, aes(x=variable,y=value,fill=condition)) +
  geom_boxplot() +
  stat_compare_means(aes(group = condition),method = 'wilcox.test',label = "p.signif",cex=4)+
  theme_bw()+
  scale_fill_manual(values=c("#6da8d6","#f2484b"))+
  theme(axis.title.x =element_text(size=26, face = "bold"),
        axis.text.x =element_text(size=14, face = "bold",angle=45,hjust = 1),
        axis.title.y =element_text(size=27, face = "bold"),
        axis.text.y=element_text(size=16, face = "bold"))+
  theme(panel.grid.major=element_blank(),panel.grid.minor=element_blank(), legend.title=element_text(size=15) , legend.text=element_text(size=14))+
  xlab("") +
  ylab("Cell composition") + theme(axis.title.y = element_text(size = 15, vjust = 0.5, hjust = 0.5))
ggsave(width=15,height=9,'02.boxplot.pdf')
ggsave(width=15,height=9,'02.boxplot.png')
dev.off()

#相关性分析
#################
rm(list = ls())
setwd("/data/nas1/yanqing/project/09-ZZZK-20320-6/08_CIBERSORT/")

dat<-read.csv('../00_rawdata/GSE87473/01.dat.GSE87473.csv', row.names = 1,check.names = F) %>% lance::lc.tableToNum()
group <- read.csv('../00_rawdata/GSE87473/01.group.GSE87473.csv') %>% dplyr::select(sample, group)

gene <- read.csv('../06_Expression/02.keygene.csv')
expr <- t(dat) %>% as.data.frame()
expr <- expr[, gene$symbol]

tiics_result <- read.csv('./CIBERSORT_Results.csv',row.names = 1) %>% lc.tableToNum
tiics_result <- tiics_result[, rownames(expr)] %>% t %>% as.data.frame()

stat_res <- read.csv('./Cells_wilcoxon_res.csv')
diff <- stat_res$Cells[which(stat_res$p < 0.05)]
tiics_result <- tiics_result[,diff]

identical(rownames(expr), rownames(tiics_result))
cor_r <- cor(expr,tiics_result,method = "spearman") 
#cor_p <- WGCNA::corPvalueStudent(cor_r,length(rownames(dat_exp_diff)))
library(psych)
d <- corr.test(expr,tiics_result,use="complete",method = 'spearman')
cor_p <- d$p
cor_r2 <- cor_r %>% as.data.frame %>% tibble::rownames_to_column(var = "gene") %>%
  tidyr::gather(., cell,Correlation,-gene)#转换数据长短 cor
cor_p2 <- cor_p %>% as.data.frame %>% tibble::rownames_to_column(var = "gene") %>% 
  tidyr::gather(., cell, Pvalue, -gene)#转换数据长短 p

cor_dat <- cbind(cor_r2, cor_p2)[,c("gene","cell","Correlation","Pvalue")]
#cor_dat <- cor_dat[cor_dat$Cell %in% stat_res$Cell,]
write.csv(cor_dat,"correlation_cor.csv",row.names = F)

cor_dat$gene <- factor(cor_dat$gene)
cor_dat$Pvalue2 <- ifelse(cor_dat$Pvalue<0.05,"P<0.05","ns")
cor_dat$Correlation2 <- ifelse(abs(cor_dat$Correlation)<=0.3,"No correlation",
                               ifelse(cor_dat$Correlation>0.3,"Medium or strong+","Medium or strong-"))

library(ggplot2)
library(ggthemes)
bub_plot <- ggplot(data = cor_dat, mapping = aes(x=gene,y=cell)) +
  geom_point(aes(size=Pvalue2,color=Correlation))+
  scale_color_gradient2(high = "#d8a123",mid = "white",low = "#492578",limits=c(-1,1),breaks = c(-1,0,1))+
  theme_few()+
  theme(text = element_text(family = "Times"),
        axis.text.y = element_text(size = 15,color = "black"),
        axis.text.x = element_text(size = 15, face = "bold",angle = 0,hjust = 0.5,vjust = 0,color = "black"),
        axis.title.x = element_text(size = 25, face = "bold"),
        legend.title = element_text(face = "bold",size = 20),
        legend.text = element_text(face = "bold",size = 12),
        strip.text = element_text(size = 20, family = "Times"))+
  labs(x="",y="",size="Pvalue",color="Correlation")
  #geom_text(aes(label = round(Correlation, 2)),vjust = 0.5, size = 4.5)

bub_plot
ggsave(file="03.correlation.png", height = 6, width = 12, bub_plot)
ggsave(file="03.correlation.pdf", height = 6, width = 12, bub_plot)
dev.off()

#相关性分析2----
rm(list = ls())
setwd("/data/nas1/yanqing/project/09-ZZZK-20320-6/08_CIBERSORT/")

#基因表达矩阵
dat<-read.csv('../00_rawdata/GSE87473/01.dat.GSE87473.csv', row.names = 1,check.names = F) %>% lance::lc.tableToNum()
group <- read.csv('../00_rawdata/GSE87473/01.group.GSE87473.csv') %>% dplyr::select(sample, group)
gene <- read.csv('../06_Expression/02.keygene.csv')
expr <- t(dat) %>% as.data.frame()
expr <- expr[, gene$symbol]
#导入免疫细胞的矩阵
tiics_result <- read.csv('./CIBERSORT_Results.csv',row.names = 1) %>% lc.tableToNum
tiics_result <- tiics_result[, rownames(expr)] %>% t %>% as.data.frame()
stat_res <- read.csv('./Cells_wilcoxon_res.csv')
diff <- stat_res$Cells[which(stat_res$p < 0.05)]
tiics_result <- tiics_result[,diff]
#合并数据
plot_df <- cbind(tiics_result, expr)
ggcorplot <- function(a,b,method="spearman"){
  corr_eqn <- function(x,y,digits=3) {
    test <- cor.test(x,y,method=method,exact=FALSE)
    paste(paste0("n = ",length(x)),
          paste0("r = ",round(test$estimate,digits),"(",method,")"),
          paste0("p value ",ifelse(test$p.value>0.001,paste0("= ",round(test$p.value,digits)),"< 0.001")),
          sep = ", ")
  }
  
  plot_df <- plot_df[,c(a,b)]
  names(plot_df) <- c("geneA","geneB")
  require(ggplot2)
  ggplot(plot_df,aes(geneA,geneB))+
    geom_point(col="black")+
    geom_smooth(method=lm, se=T,na.rm=T, fullrange=T,size=2,col="red")+
    geom_rug(col="#006fbc")+
    theme_minimal()+
    xlab(paste0(a," relative expression"))+
    ylab(paste0(b," relative score"))+
    ## 依靠函数来生成title
    labs(title = corr_eqn(plot_df$geneA,plot_df$geneB))+
    theme(plot.title = element_text(hjust = 0.5),
          plot.margin = margin(1, 1, 1, 1, "cm"))
}
#开始画图
yourgene = 'EDNRA'
ggcorplot(yourgene, colnames(tiics_result)[1], method = 'spearman')
picDir <- './EDNRA_cor_picture/'
if (!dir.exists(picDir)) {
  dir.create(picDir)
}

for (i in colnames(tiics_result)) {
  print(i)
  inputgene = yourgene
  p = ggcorplot(yourgene, i, method = 'spearman')
  ggsave(p, filename = paste0(picDir, inputgene, '_',i,'_correlation', '.pdf'), width = 5, height = 4)
  ggsave(p, filename = paste0(picDir, inputgene, '_',i,'_correlation', '.png'), width = 5, height = 4)
}

yourgene = 'TEX11'
ggcorplot(yourgene, colnames(tiics_result)[1], method = 'spearman')
picDir <- './TEX11_cor_picture/'
if (!dir.exists(picDir)) {
  dir.create(picDir)
}
for (i in colnames(tiics_result)) {
  print(i)
  inputgene = yourgene
  p = ggcorplot(yourgene, i, method = 'spearman')
  ggsave(p, filename = paste0(picDir, inputgene, '_',i,'_correlation', '.pdf'), width = 5, height = 4)
  ggsave(p, filename = paste0(picDir, inputgene, '_',i,'_correlation', '.png'), width = 5, height = 4)
}

yourgene = 'SLC16A1'
ggcorplot(yourgene, colnames(tiics_result)[1], method = 'spearman')
picDir <- './SLC16A1_cor_picture/'
if (!dir.exists(picDir)) {
  dir.create(picDir)
}
for (i in colnames(tiics_result)) {
  print(i)
  inputgene = yourgene
  p = ggcorplot(yourgene, i, method = 'spearman')
  ggsave(p, filename = paste0(picDir, inputgene, '_',i,'_correlation', '.pdf'), width = 5, height = 4)
  ggsave(p, filename = paste0(picDir, inputgene, '_',i,'_correlation', '.png'), width = 5, height = 4)
}

yourgene = 'OVOL1'
ggcorplot(yourgene, colnames(tiics_result)[1], method = 'spearman')
picDir <- './OVOL1_cor_picture/'
if (!dir.exists(picDir)) {
  dir.create(picDir)
}
for (i in colnames(tiics_result)) {
  print(i)
  inputgene = yourgene
  p = ggcorplot(yourgene, i, method = 'spearman')
  ggsave(p, filename = paste0(picDir, inputgene, '_',i,'_correlation', '.pdf'), width = 5, height = 4)
  ggsave(p, filename = paste0(picDir, inputgene, '_',i,'_correlation', '.png'), width = 5, height = 4)
}

yourgene = 'HEPACAM2'
ggcorplot(yourgene, colnames(tiics_result)[1], method = 'spearman')
picDir <- './HEPACAM2_cor_picture/'
if (!dir.exists(picDir)) {
  dir.create(picDir)
}
for (i in colnames(tiics_result)) {
  print(i)
  inputgene = yourgene
  p = ggcorplot(yourgene, i, method = 'spearman')
  ggsave(p, filename = paste0(picDir, inputgene, '_',i,'_correlation', '.pdf'), width = 5, height = 4)
  ggsave(p, filename = paste0(picDir, inputgene, '_',i,'_correlation', '.png'), width = 5, height = 4)
}

yourgene = 'SPIRE2'
ggcorplot(yourgene, colnames(tiics_result)[1], method = 'spearman')
picDir <- './SPIRE2_cor_picture/'
if (!dir.exists(picDir)) {
  dir.create(picDir)
}
for (i in colnames(tiics_result)) {
  print(i)
  inputgene = yourgene
  p = ggcorplot(yourgene, i, method = 'spearman')
  ggsave(p, filename = paste0(picDir, inputgene, '_',i,'_correlation', '.pdf'), width = 5, height = 4)
  ggsave(p, filename = paste0(picDir, inputgene, '_',i,'_correlation', '.png'), width = 5, height = 4)
  }
