# Supplementary material for: Identification and validation of biomarkers related to centrosome replication in ulcerative colitis based on bulk transcriptome, single-cell RNA sequencing and experiments
Source: Front Immunol. 2025 Dec 12;16:1627926. doi: 10.3389/fimmu.2025.1627926 (PMC12740759; doi:10.3389/fimmu.2025.1627926)
Supplement: Supplementary file 16 [file DataSheet1.zip › R/r.03.GO+KEGG.r]

rm(list = ls())
setwd("/data/nas1/yanqing/project/09-ZZZK-20320-6/")
# setwd("/data/nas1/yuanshilin/project/08.YQ821-1")
dir <- "03_Enrichment"
if( !dir.exists(dir)){
  dir.create(dir)
}
setwd(dir)

# pacman::p_load(clusterProfiler, ggplot2,org.Hs.eg.db, tidyverse,GOplot,enrichplot,
#                RColorBrewer, ggrepel)
library(clusterProfiler)
library(org.Hs.eg.db)
library(ggplot2)
library(enrichplot)
library(GOplot)
library(tidyverse)
library(ggrepel)
################################ 富集分析 ######################################
#  ------------------------------------------------------------------
gene.inter <- read.csv("/data/nas1/yanqing/project/09-ZZZK-20320-6/02_venn/02.hubgene.csv")
names(gene.inter)<- c("symbol")
database <- 'org.Hs.eg.db'
### 获得gene的Ensembol ID
gene_transform <- bitr(gene.inter$symbol,
                       fromType = "SYMBOL",
                       toType = c("ENTREZID",'ENSEMBL'),
                       OrgDb = database)

# 02.GO富集---------------------------------------------------------------------
### CC表示细胞组分，MF表示分子功能，BP表示生物学过程，ALL表示同时富集三种过程，
### 选自己需要的,一般是做BP,MF,CC这3组再合并成一个数据框，方便后续摘取部分通路绘图。
ego <- enrichGO(gene = gene_transform$ENTREZID,
                OrgDb = database,
                keyType = "ENTREZID",
                ont = "ALL",
                pAdjustMethod = "none",
                pvalueCutoff = 0.05,
                # qvalueCutoff = 0.05,
                readable = TRUE)
save(ego, file = 'GO.Rdata')
### go barplot -----------------------------------------------------------------
go <- ego # 留存结果
enrich_go <- mutate(go, richFactor = Count / as.numeric(sub("/\\d+", "", BgRatio)))
go_result <- enrich_go@result
if(median(go_result$richFactor) < 0.1){go_result$richFactor<- go_result$richFactor*10}

### count排序 
GO_ALL <- go_result    # 防止后面出错
GO_ALL <- GO_ALL[GO_ALL$pvalue < 0.05,]
BP <- GO_ALL[GO_ALL$ONTOLOGY=='BP', ]
BP <- BP[order(BP$Count,decreasing = T),]
#159
CC <- GO_ALL[GO_ALL$ONTOLOGY=='CC', ]
CC <- CC[order(CC$Count,decreasing = T),]
#5
MF <- GO_ALL[GO_ALL$ONTOLOGY=='MF', ]
MF <- MF[order(MF$Count,decreasing = T),]
#48

paste0("得到",dim(GO_ALL)[[1]],"个GO富集结果，其中",dim(BP)[[1]],"个生物学过程，",dim(CC)[[1]],"个细胞组分，",dim(MF)[[1]],"个分子功能")
#[1] "得到291个GO富集结果，其中255个生物学过程，22个细胞组分，14个分子功能"
write.table(GO_ALL,file = "00.GO_result.csv",sep = ",",quote = F,row.names = F)
write.table(as.data.frame(BP), '00.GO_BP.csv', sep = ',', row.names = FALSE, quote = FALSE)
write.table(as.data.frame(CC), '00.GO_CC.csv', sep = ',', row.names = FALSE, quote = FALSE)
write.table(as.data.frame(MF), '00.GO_MF.csv', sep = ',', row.names = FALSE, quote = FALSE)

display_number = c(5, 5, 5)
ego_result_BP <- as.data.frame(BP)[1:display_number[1], ]
ego_result_CC <- as.data.frame(CC)[1:display_number[2], ]
ego_result_MF <- as.data.frame(MF)[1:display_number[3], ]
paste0(ego_result_BP$Description,collapse = "（）；")
paste0(ego_result_CC$Description,collapse = "（）；")
paste0(ego_result_MF$Description,collapse = "（）；")
col1 <- c("#E64B35B2", "#DC0000B2",'#E63863','#B2182B', '#D6604D','#EB4B17')
col2 <- c("#4DBBD5B2", "#0073C2B2",'#008280B2','#4393C3', '#23452F','#68A180')
col3 <- c("#E4C755", "#9FA3A8",'#D6E7A3','#F4A371FF','#F9C187FF','#FACF94FF')
Col1 <- sample(col1,1)
Col2 <- sample(col2,1)
Col3 <- sample(col3,1)

if(T){
  go_enrich_df <- data.frame(
    ID=c(ego_result_BP$ID, ego_result_CC$ID, ego_result_MF$ID),
    Description=c(ego_result_BP$Description,ego_result_CC$Description,ego_result_MF$Description),
    GeneNumber=c(ego_result_BP$Count, ego_result_CC$Count, ego_result_MF$Count),
    type=factor(c(rep("BP:biological process", display_number[1]), 
                  rep("CC:cellular component", display_number[2]),
                  rep("MF:molecular function", display_number[3])), 
                levels=c("BP:biological process", "CC:cellular component","MF:molecular function" )))
  go_enrich_df$type_order=factor(rev(as.integer(rownames(go_enrich_df))),labels=rev(go_enrich_df$Description))
  COLS <- c(Col1, Col2,Col3)
  
  p <- ggplot(data=go_enrich_df, aes(x=type_order,y=GeneNumber, fill=type)) + #横纵轴取值
    geom_bar(stat="identity", width=0.8) + #柱状图的宽度，可以自己设置
    scale_fill_manual(values = COLS) + ###颜色
    coord_flip() + ##这一步是让柱状图横过来，不加的话柱状图是竖着的
    xlab("GO term") + 
    ylab("Gene Number") + 
    labs(title = "GO Terms")+
    theme_bw()+theme(
      legend.background = element_rect(fill = "white", color = "black", linewidth = 0.2),
      legend.text = element_text(face="bold",color="black",family = "Times",size=14),
      plot.title = element_text(hjust = 0.5, face = "bold",color = "black",family = "Times",size = 18),
      axis.text.x = element_text(face = "bold",color = "black",size = 14),
      axis.text.y = element_text(face = "bold",color = "black",size = 14),
      axis.title.x = element_text(face = "bold",color = "black",family = "Times",size = 18),
      axis.title.y = element_text(face = "bold",color = "black",family = "Times",size = 18),
      plot.subtitle = element_text(hjust = 0.5,family = "Times", size = 14, face = "italic", colour = "black")
    )+scale_x_discrete(labels=function(x) str_wrap(x, width=40))
  ggsave(filename = "01.GO_barplot.pdf", height = 10, width = 12, p)
  ggsave(filename = "01.GO_barplot.png", height = 10, width = 12, p, dpi = 600)
}


###KEGG富集分析------
rm(list = ls())
setwd("/data/nas1/yanqing/project/09-ZZZK-20320-6/")
# setwd("/data/nas1/yuanshilin/project/08.YQ821-1")
dir <- "03_Enrichment"
if( !dir.exists(dir)){
  dir.create(dir)
}
setwd(dir)

library(clusterProfiler)
library(stringr)
library(ComplexHeatmap)
library(org.Hs.eg.db)
options(stringsAsFactors = F)
library(ggplot2)
library(tidyverse)
library(ggrepel)
library(clusterProfiler)
library(stringr)
library(ComplexHeatmap)
options(stringsAsFactors = F)
library(enrichplot)

enrich_ID <- read.csv("/data/nas1/yanqing/project/09-ZZZK-20320-6/02_venn/02.hubgene.csv")
gene_symbol <- clusterProfiler::bitr(
  geneID = enrich_ID$x,
  fromType = "SYMBOL",
  toType = "ENTREZID",
  OrgDb = "org.Hs.eg.db")
KEGG <- enrichKEGG( gene = gene_symbol$ENTREZID,#基因列表
                    organism = "hsa",  #物种
                    keyType = "kegg",  #
                    minGSSize = 1,
                    maxGSSize = 500,
                    pvalueCutoff = 1,
                    pAdjustMethod = "BH",
                    qvalueCutoff = 0.9
)
KEGG <- mutate(KEGG, richFactor = Count / as.numeric(sub("/\\d+", "", BgRatio)))
kk <- setReadable(KEGG, OrgDb = org.Hs.eg.db, keyType="ENTREZID")
kegg_result <- kk@result
if(median(kegg_result$richFactor) < 0.1){kegg_result$richFactor<- kegg_result$richFactor*10}
hh <- as.data.frame(kegg_result)
rownames(hh) <- 1:nrow(hh)
hh <- hh[hh$pvalue <= 0.05,]
dim(hh)#3 12
hh <- hh[order(hh$Count,decreasing = T),]
write.csv(hh, file = "00.KEGG.csv")

rownames(hh) <- 1:nrow(hh)
hh$order=factor(rev(as.integer(rownames(hh))),labels = rev(hh$Description))
kk <- hh[c(1:3),]
paste0(kk$Description,collapse = "（）；")


{
  kk <- hh[c(1:3),]
  p2 <-  ggplot(kk,aes(y=order,x=Count))+
    geom_point(aes(size=Count,color= pvalue))+# 修改点的大小
    scale_color_gradient(high="#EE0000B2",low = "#008B45B2")+
    labs(color=expression(pvalue,size="Count"),
         x="Gene Number",y="Pathways",title="KEGG Enrichment")+
    theme_bw()+
    theme(
      legend.background = element_rect(fill = "white", color = "black", size = 0.2),
      legend.text = element_text(face="bold",color="black",family = "Times",size=14),
      plot.title = element_text(hjust = 0.5, face = "bold",color = "black",family = "Times",size = 18),
      axis.text.x = element_text(face = "bold",color = "black",size = 14),
      axis.text.y = element_text(face = "bold",color = "black",size = 14),
      axis.title.x = element_text(face = "bold",color = "black",family = "Times",size = 18),
      axis.title.y = element_text(face = "bold",color = "black",family = "Times",size = 18),
      plot.subtitle = element_text(hjust = 0.5,family = "Times", size = 14, face = "bold", colour = "black")
    )+scale_y_discrete(labels=function(x) str_wrap(x, width=40))
  ggsave(filename = "02.KEGG_dot.pdf", height = 8, width = 9, p2)
  ggsave(filename = "02.KEGG_dot.png", height = 8, width = 9, p2)
}


#save.image('enrich.Rdata')
save.image('KEGG.Rdata')
## kegg circ ------------------------------------------------------------------
# load(file = "KEGG.Rdata")
# # KEGG <- mutate(kk, richFactor = Count / as.numeric(sub("/\\d+", "", BgRatio)))
# # kk <- setReadable(KEGG, OrgDb = org.Hs.eg.db, keyType="ENTREZID")
# # kegg_result <- kk@result
# # if(median(kegg_result$richFactor) < 0.1){kegg_result$richFactor<- kegg_result$richFactor*10}
# # hh <- as.data.frame(kegg_result)
# # rownames(hh) <- 1:nrow(hh)
# # hh <- hh[hh$pvalue <= 0.05,]
# # hh <- hh[order(hh$Count,decreasing = T),]
# #
# # rownames(hh) <- 1:nrow(hh)
# # hh$order=factor(rev(as.integer(rownames(hh))),labels = rev(hh$Description))
# kk <- hh[c(1:3),]
# 
# paste0(kk$Description,collapse = "（）；")
# # [1] "Viral life cycle - HIV-1（）；Renin secretion（）；Vascular smooth muscle contraction"
# kegg.circ =1
# select_DERNA <- read.csv("/data/nas1/yanqing/project/09-ZZZK-20320-6/01_DEGs/01.DEG_sig.GSE87473.csv",row.names = 1)
# # #
# if(str_detect(colnames(select_DERNA)[1],'log2FC')){
#   colnames(select_DERNA)[1] <- 'log2FoldChange'
# }
# col1 <- c("#E4C755", "#9FA3A8",'#D6E7A3','#F4A371FF','#F9C187FF','#FACF94FF')
# #Col1 <- sample(col1,1)
# if(kegg.circ == 1){
#   kegg <-  data.frame(Category = "KEGG",ID = kk[,'ID'],Term = kk[,'Description'],
#                       Genes = gsub("/", ",", kk[,'geneID']), adj_pval = kk[,'pvalue'])
#   # # 使用strsplit分割Genes列
#   # genes_list <- strsplit(as.character(kegg$Genes), ", ")
#   # # 使用 unlist 函数将分割后的列表转换为向量，并去除 NA 值
#   # gene_list <- unlist(gene_list, use.names = FALSE)
#   # # 使用sapply转换列表为向量，并去除NA值
#   # genes_vector <- sapply(genes_list, function(x) na.omit(unlist(x)))
#   #
#   # # 创建一个新的数据框，每一行包含一个基因
#   # gene_data <- data.frame(Gene = genes_vector, stringsAsFactors = FALSE)
#   #
#   # # 将新的基因数据框与原始数据框合并
#   # # 这里使用ID列作为合并的依据，因为每个基因只与一个通路相关
#   # expanded_data <- merge(data, gene_data, by.x = "ID", by.y = "Gene", all.x = TRUE)
#   #
#   # # 查看结果
#   # print(expanded_data)
#   genelist <- data.frame(ID = rownames(select_DERNA), logFC = select_DERNA$`log2FoldChange`)
#   row.names(genelist) = genelist[,1]
#   library(GOplot)
#   circ <- circle_dat(kegg, genelist)
#   kk$pvalue <- -log10(kk$pvalue)
#   go_enrich_df <- data.frame(
#     category="KEGG",
#     gene_num.min = 0,
#     gene_num.max = max(kegg_result$Count),
#     gene_num.rich=kk$Count,
#     "-log10.p" = kk$pvalue,
#     up.regulated = 0,
#     down.regulated = 0,
#     rich.factor = kk$richFactor,
#     Description=kk$Description)
#   circ$sig <- ifelse(circ$logFC > 0,"up","down")
#   tem1 <- go_enrich_df$Description
#   for(i in 1:5){
#     x <- tem1[i]
#     circ1 <- circ[grep(x,circ$term),]
#     num1 <- nrow(circ1)
#     tem2 <- as.data.frame(table(circ1$sig))
#     if(nrow(tem2) == 2){
#       go_enrich_df[match(x,go_enrich_df$Description),7] = table(circ1$sig)[[1]]
#       go_enrich_df[match(x,go_enrich_df$Description),6] = table(circ1$sig)[[2]]
#     }else if(tem2[1,1] == "up"){
#       go_enrich_df[match(x,go_enrich_df$Description),6] = table(circ1$sig)[[1]]
#     }else{
#       go_enrich_df[match(x,go_enrich_df$Description),7] = table(circ1$sig)[[1]]}
#   }
#   
#   go_enrich_df$Description <- factor(go_enrich_df$Description, levels = go_enrich_df$Description)
#   rownames(go_enrich_df) <- go_enrich_df$Description
#   library(ggplot2)
#   pdf(file = paste0("03.KEGG_cic.pdf"),width = 13,height = 6)
#   a <- dev.cur()
#   png(file = paste0("03.KEGG_cic.png"),width= 13, height= 6, units="in", res=300)
#   dev.control("enable")
#   par(family="Times")
#   circle_size = unit(1, 'snpc')
#   library(circlize)
#   kegg.color <- sample(col1,1)
#   circos.par(gap.degree = 2, start.degree = 90)
#   plot_data <- go_enrich_df[c('Description', 'gene_num.min', 'gene_num.max')]  #选择作图数据集，定义了 ko 区块的基因总数量范围
#   ko_color <- c(rep(kegg.color, 10))  #定义分组颜色
#   circos.genomicInitialize(plot_data, plotType = NULL, major.by = 1)  #一个总布局
#   circos.track(
#     ylim = c(0, 1), track.height = 0.05, bg.border = NA, bg.col = ko_color,  #圈图的高度、颜色等设置
#     panel.fun = function(x, y) {
#       ylim = get.cell.meta.data('ycenter')  #ylim、xlim 用于指定 ko id 文字标签添加的合适坐标
#       xlim = get.cell.meta.data('xcenter')
#       sector.name = get.cell.meta.data('sector.index')  #sector.name 用于提取 ko id 名称
#       circos.axis(h = 'top', labels.cex = 0.6, major.tick.percentage = 0.4, labels.niceFacing = TRUE)  #绘制外周的刻度线
#       circos.text(xlim, ylim, sector.name, cex = 0.6, facing = "bending.inside",niceFacing = TRUE)  #将 ko id 文字标签添加在图中指定位置处
#     } )
#   # 在circlize包中，facing参数控制文本在圆形或弧形布局中的朝向。以下是每个facing选项的含义：
#   # "inside"：文本朝向圆的中心，适用于圆内部的文本显示。
#   # "outside"：文本朝向远离圆的中心，适用于圆外部的文本显示。
#   # "reverse.clockwise"：文本沿着圆的边缘以逆时针方向显示，但起始点与标准的逆时针方向相反。
#   # "clockwise"：文本沿着圆的边缘以顺时针方向显示。
#   # "downward"：文本垂直向下显示，通常用于需要垂直文本布局的情况。
#   # "bending"：文本沿着圆的边缘弯曲显示，适用于圆的边缘文本。
#   # "bending.inside"：文本在圆的内侧沿着边缘弯曲显示。
#   # "bending.outside"：文本在圆的外侧沿着边缘弯曲显示。
#   colnames(go_enrich_df)[5] <- c("-log10(pvalue)")
#   plot_data <- go_enrich_df[c('Description', 'gene_num.min', 'gene_num.rich', '-log10(pvalue)')]  #选择作图数据集，包括富集基因数量以及 p 值等信息
#   label_data <- go_enrich_df['gene_num.rich']  #标签数据集，仅便于作图时添加相应的文字标识用
#   p_max <- round(max(go_enrich_df$`-log10(pvalue)`)) + 1  #定义一个 p 值的极值，以方便后续作图
#   colorsChoice <- colorRampPalette(c('white','#4393C3'))  #这两句用于定义 p 值的渐变颜色
#   color_assign <- colorRamp2(breaks = 0:p_max, col = colorsChoice(p_max + 1))
#   
#   circos.genomicTrackPlotRegion(
#     plot_data, track.height = 0.08, bg.border = NA, stack = TRUE,  #圈图的高度、颜色等设置
#     panel.fun = function(region, value, ...) {
#       circos.genomicRect(region, value, col = color_assign(value[[1]]), border = NA, ...)  #区块的长度反映了富集基因的数量，颜色与 p 值有关
#       ylim = get.cell.meta.data('ycenter')  #同上文，ylim、xlim、sector.name 等用于指定文字标签（富集基因数量）添加的合适坐标
#       xlim = label_data[get.cell.meta.data('sector.index'),1] / 2
#       sector.name = label_data[get.cell.meta.data('sector.index'),1]
#       circos.text(xlim, ylim, sector.name, cex = 0.6, niceFacing = FALSE)  #将文字标签添（富集基因数量）加在图中指定位置处
#     } )
#   go_enrich_df$all.regulated <- go_enrich_df$up.regulated + go_enrich_df$down.regulated
#   go_enrich_df$up.proportion <- go_enrich_df$up.regulated / go_enrich_df$all.regulated
#   go_enrich_df$down.proportion <- go_enrich_df$down.regulated / go_enrich_df$all.regulated
#   
#   go_enrich_df$up <- go_enrich_df$up.proportion * go_enrich_df$gene_num.max
#   plot_data_up <- go_enrich_df[c('Description', 'gene_num.min', 'up')]
#   names(plot_data_up) <- c('Description', 'start', 'end')
#   plot_data_up$type <- 1  #分配 1 指代上调基因
#   
#   go_enrich_df$down <- go_enrich_df$down.proportion * go_enrich_df$gene_num.max + go_enrich_df$up
#   plot_data_down <- go_enrich_df[c('Description', 'up', 'down')]
#   names(plot_data_down) <- c('Description', 'start', 'end')
#   plot_data_down$type <- 2  #分配 2 指代下调基因
#   
#   plot_data <- rbind(plot_data_up, plot_data_down)
#   label_data <- go_enrich_df[c('up', 'down', 'up.regulated', 'down.regulated')]
#   color_assign <- colorRamp2(breaks = c(1, 2), col = c('#FDDBC7', '#9ACD32'))
#   circos.genomicTrackPlotRegion(
#     plot_data, track.height = 0.08, bg.border = NA, stack = TRUE,  #圈图的高度、颜色等设置
#     panel.fun = function(region, value, ...) {
#       circos.genomicRect(region, value, col = color_assign(value[[1]]), border = NA, ...)  #这里紫色代表上调基因，蓝色代表下调基因，区块的长度反映了上下调基因的相对占比
#       ylim = get.cell.meta.data('cell.bottom.radius') - 0.5  #同上文，ylim、xlim、sector.name 等用于指定文字标签（上调基因数量）添加的合适坐标
#       xlim = label_data[get.cell.meta.data('sector.index'),1] / 2
#       sector.name = label_data[get.cell.meta.data('sector.index'),3]
#       circos.text(xlim, ylim, sector.name, cex = 0.6, niceFacing = FALSE)  #将文字标签（上调基因数量）添加在图中指定位置处
#       xlim = (label_data[get.cell.meta.data('sector.index'),2]+label_data[get.cell.meta.data('sector.index'),1]) / 2
#       sector.name = label_data[get.cell.meta.data('sector.index'),4]
#       circos.text(xlim, ylim, sector.name, cex = 0.6, niceFacing = FALSE)  #类似的操作，将下调基因数量的标签也添加在图中
#     } )
#   plot_data <- go_enrich_df[c('Description', 'gene_num.min', 'gene_num.max', 'rich.factor')]  #选择作图数据集，标准化后的富集得分
#   label_data <- go_enrich_df['category']  #将通路的分类信息提取出，和下一句一起，便于作图时按分组分配颜色
#   color_assign <- c('KEGG' = kegg.color)
#   circos.genomicTrack(
#     plot_data, ylim = c(0, max(plot_data$rich.factor)), track.height = 0.3, bg.col = 'gray95', bg.border = NA,  #圈图的高度、颜色等设置
#     panel.fun = function(region, value, ...) {
#       sector.name = get.cell.meta.data('sector.index')  #sector.name 用于提取 ko id 名称，并添加在下一句中匹配 ko 对应的高级分类，以分配颜色
#       circos.genomicRect(region, value,col = color_assign[label_data[sector.name,1]], border = NA, ytop.column = 1, ybottom = 0, ...)  #绘制矩形区块，高度代表富集得分，颜色代表 ko 的分类
#       circos.lines(c(0, max(region)), c(0.05, 0.05), col = 'gray', lwd = 0.3)  #可选在富集得分等于 0.5 的位置处添加一个灰线
#     })
#   circos.clear()
#   category_legend <- Legend(
#     labels = c("KEGG Pathway"),
#     type = 'points', pch = NA, background = c(kegg.color),
#     labels_gp = gpar(fontsize = 8), grid_height = unit(0.5, 'cm'), grid_width = unit(0.5, 'cm'))
#   updown_legend <- Legend(
#     labels = c('Up-regulated', 'Down-regulated'),
#     type = 'points', pch = NA, background =c('#FDDBC7', '#9ACD32'),
#     labels_gp = gpar(fontsize = 8), grid_height = unit(0.5, 'cm'), grid_width = unit(0.5, 'cm'))
#   pvalue_legend <- Legend(
#     col_fun = colorRamp2(round(seq(0, p_max, length.out = 6), 0),
#                          colorRampPalette(c('white','#4393C3'))(6)),
#     legend_height = unit(3, 'cm'), labels_gp = gpar(fontsize = 8),
#     title_gp = gpar(fontsize = 9), title_position = 'topleft', title = '-Log10(pvalue)')
#   
#   lgd_list_vertical <- packLegend(updown_legend, pvalue_legend)
#   pushViewport(viewport(x = 0.85, y = 0.5))
#   grid.draw(lgd_list_vertical)
#   upViewport()
#   lgd_list_vertical <- packLegend(category_legend)
#   pushViewport(viewport(x = 0.5, y = 0.5))
#   grid.draw(lgd_list_vertical)
#   upViewport()
#   dev.copy(which = a)
#   dev.off()
#   dev.off()
# }
