# Supplementary material for: Identification and validation of biomarkers related to centrosome replication in ulcerative colitis based on bulk transcriptome, single-cell RNA sequencing and experiments
Source: Front Immunol. 2025 Dec 12;16:1627926. doi: 10.3389/fimmu.2025.1627926 (PMC12740759; doi:10.3389/fimmu.2025.1627926)
Supplement: Supplementary file 16 [file DataSheet1.zip › R/r.11.singlecell.r]

rm(list = ls())
setwd('/data/nas1/yanqing/project/09-ZZZK-20320-6/')
if (! dir.exists('./11_singlecell')) {
  dir.create('./11_singlecell')
}
setwd("./11_singlecell")
library(GEOquery)
library(data.table)
library(tidyverse)
library(lance)
## PART A导入数据-----
library(Seurat)
###读取从GEO下载的数据GSE196756------------------------
library(dplyr) 
library(tidyr)
library(tinyarray)
library(tidyverse)
library(GEOquery)
library(Biobase)
library(AnnoProbe) #idmap
library(clusterProfiler)
gset<-getGEO("GSE116222",
             destdir = '.',
             GSEMatrix = T,
             getGPL = F)
###分组信息-----------------
a=gset[[1]]
pd<-pData(a)
table(pd$source_name_ch1)
# healthy_colon     UC_inflamed UC_non_inflamed 
# 3               3               3 
group<-data.frame(sample=pd$geo_accession,group=pd$source_name_ch1)
library(stringr)
library(Seurat)
table(group$group)
group<- group[group$group == "healthy_colon" | group$group == "UC_inflamed", ]
group$group <- ifelse(group$group %in% c("healthy_colon"),"Control","UC")
write.csv(group,file = "02.singlecell.GSE116222.group.csv")
group <- read.csv('02.singlecell.GSE116222.group.csv',row.names = 1)

#导入txt格式的文件并对数据进行处理
#主要包括提取健康和UC发炎组织，并将列名加入GSM的分组,跑过一次后可用直接使用01.singlecell.GSE116222.dat.csv数据
data<-read.table("GSE116222_Expression_matrix.txt",row.names = 1,header = T,sep="\t")
head(data)[,1:10]
dat<- as.data.frame(t(data))

dat$dat<-rownames(dat)%>% str_sub(18,20)
dat<- dat[dat$dat == "A1" | dat$dat == "A3" | dat$dat == "B1" | dat$dat == "B3" |dat$dat == "C1" | dat$dat == "C3" , ]
dat$dat<-ifelse(dat$dat=="A1","GSM3214203",
                ifelse(dat$dat=="A3","GSM3214201",
                       ifelse(dat$dat=="B1","GSM3214206",
                              ifelse(dat$dat=="B3","GSM3214204",
                                     ifelse(dat$dat=="C1","GSM3214209","GSM3214207")))))

dat$name <- paste(dat$dat,rownames(dat),  sep = "_")#把行名和某一列以_进行合并
rownames(dat)<- dat$name #将组合后的列变为行名
dat<- dat[, !(names(dat) %in% c("name", "dat"))] #去掉组合后的列

data<- as.data.frame(t(dat))
write.csv(data,"01.singlecell.GSE116222.dat.csv", row.names = TRUE)
#读取处理后的数据
#data<-read.csv("01.singlecell.GSE116222.dat.csv",row.names = 1)

scRNA <- CreateSeuratObject(counts = data,
                                 min.features = 200,
                                 min.cells = 3
                                 )

table(scRNA$orig.ident)

head(scRNA@meta.data)
length(colnames(scRNA)) #7092细胞数量
length(rownames(scRNA)) #21256 基因数量

scRNA <- JoinLayers(scRNA)   #需要现将数据合并
head(scRNA@meta.data)
##添加分组
library(tidyverse)
smps = Cells(scRNA) %>% str_sub(1,10)
#scRNA$orig.ident <- smps
table(smps)
# GSM3214201 GSM3214203 GSM3214204 GSM3214206 GSM3214207 GSM3214209 
# 535        482       1037       1619       1273       2146 
grps = group
group.label = grps$group[match(smps,grps$sample)]
names(group.label) = Cells(scRNA)
group.label
scRNA = AddMetaData(scRNA,group.label,col.name = 'group')

#线粒体基因表达占比
scRNA[["percent.mt"]] <- PercentageFeatureSet(scRNA, pattern = "^MT-")  #表示以MT-开头 人类为MT 鼠为mt
#scRNA[["percent.mt"]]这种写法会在meta.data矩阵加上一列

#核糖体基因表达占比
scRNA[["percent.rb"]] <- PercentageFeatureSet(scRNA, pattern = "^RP[SL]")
head(scRNA@meta.data)

system.time(save(scRNA, file = "01.scRNA_orig.Rdata")) 

#质控qc-----------------------------------------------------------------------
rm(list = ls())
setwd('/data/nas1/yanqing/project/09-ZZZK-20320-6/11_singlecell/')
if (! dir.exists("./01_QC")){
  dir.create("./01_QC")
}
setwd("./01_QC")
load('../01.scRNA_orig.Rdata')
#质控前
length(colnames(scRNA))  #7092 细胞数量
length(rownames(scRNA))  #21256 基因数量

# 设置绘图元素
plot.featrures = c("nFeature_RNA", "nCount_RNA", "percent.mt")   

# 质控前小提琴图
library(patchwork)
identity(scRNA@meta.data$group)
plots = list()
for(i in seq_along(plot.featrures)){
  plots[[i]] = VlnPlot(scRNA, 
                       pt.size = 0,
                       group.by = "group",
                       features = plot.featrures[i]) + NoLegend()}
violin <- wrap_plots(plots = plots, nrow=1,ncol = 3,cols = palettes(category = "random",22,show_col=F))
violin
ggsave("01.vlnplot_before_qc.pdf", plot = violin, width = 8, height = 6)
ggsave("01.vlnplot_before_qc.png", plot = violin, width = 8, height = 6,dpi = 600)

#质控后
#设置质控标准-细胞的标准化
# 
minGene=200    #最小基因数
maxGene=6000  #最大基因数
pctMT=10       #线粒体比例

scRNA <- subset(scRNA,subset = nFeature_RNA > 200 & nFeature_RNA < 6000 & 
                  nCount_RNA <30000& 
                  percent.mt < 5)

length(colnames(scRNA))   #7005
length(rownames(scRNA))   #24171 基因(表达矩阵)

# 设置绘图元素
plot.featrures = c("nFeature_RNA", "nCount_RNA", "percent.mt")
# 质控后小提琴图
plots = list()
for(i in seq_along(plot.featrures)){
  plots[[i]] = VlnPlot(scRNA, 
                       group.by = "group",
                       pt.size = 0,
                       features = plot.featrures[i]) + NoLegend()}
violin <- wrap_plots(plots = plots, nrow=1,ncol = 3)    
violin
ggsave("02.vlnplot_after_qc.pdf", plot = violin, width = 8, height = 6)
ggsave("02.vlnplot_after_qc.png", plot = violin, width = 8, height = 6,dpi = 600)
system.time(save(scRNA, file = "./02.scRNA_qc.Rdata")) 

#降维umap or tsne--------------------------------------------------------------------------------------
rm(list = ls())
setwd('/data/nas1/yanqing/project/09-ZZZK-20320-6/11_singlecell/')
if (! dir.exists("./02_PCA")){
  dir.create("./02_PCA")
}
setwd("./02_PCA")
load('../01_QC/02.scRNA_qc.Rdata')
# 标准化

scRNA.norm<-NormalizeData(scRNA,normalization.method = "LogNormalize",scale.factor = 10000)
# PCA UMAP降维聚类
# 筛选2000个高变基因
all.genes<-rownames(scRNA.norm)
scRNA.norm<-FindVariableFeatures(scRNA.norm,selection.method = "vst", nfeatures = 2000)
top10 <- head(VariableFeatures(scRNA.norm), 10) #标记10个变异性最高的基因
# 可视化
p <- VariableFeaturePlot(scRNA.norm)
p <- LabelPoints(plot = p, 
                 points = top10, 
                 repel = T)
p
ggsave(filename = "01.feature_selection.pdf",p,w=5,h=5)
ggsave(filename = "01.feature_selection.png",p,w=6,h=6)
# ScaleData-基因的标准化
scRNA.nor.sca<-ScaleData(scRNA.norm)

# PCA降维
scRNA.norm.pca<-RunPCA(scRNA.nor.sca,features = VariableFeatures(object = scRNA.nor.sca),npcs = 50)
print(scRNA.norm.pca[["pca"]], dims = 1:50, nfeatures = 5)
VizDimLoadings(scRNA.norm.pca, dims = 1:2, reduction = "pca")

pdf("02.PCA.pdf",w=7,h=5)
DimPlot(scRNA.norm.pca,group.by = "group", reduction = "pca")
dev.off()
png("02.PCA.png",w=7,h=5,units = 'in',res = 600)
DimPlot(scRNA.norm.pca,group.by = "group",reduction = "pca")
dev.off()

DimHeatmap(scRNA.norm.pca, dims = 1:5, cells = 500, balanced = TRUE)  #显示前5热图 未输出

# UMAP可视化
scRNA.norm.pca <- JackStraw(scRNA.norm.pca, num.replicate = 100, dims = 50) #高阶pca 虚线下的维度不够显著需要舍弃
scRNA.norm.pca2 <- ScoreJackStraw(scRNA.norm.pca, dims = 1:50)
plot_pca <- JackStrawPlot(scRNA.norm.pca2, dims = 1:50)
plot_pca
ggsave(filename = '02.pca_cluster.pdf',plot_pca,w=13,h=8)
ggsave(filename = '02.pca_cluster.png',plot_pca,w=13,h=8,dpi = 600)
plot_elbow <- ElbowPlot(scRNA.norm.pca, ndims = 50)
plot_elbow
ggsave(filename = '03.pca_sd.pdf',plot_elbow,w=6,h=5)
ggsave(filename = '03.pca_sd.png',plot_elbow,w=6,h=5,dpi = 600)

scRNA.norm.pca.c<-FindNeighbors(scRNA.norm.pca,dims = 1:30)    #根据点图 选择前20 即最佳纬度值
scRNA.norm.pca.c<-FindClusters(scRNA.norm.pca.c,resolution = 0.4)   #0.4~1.2 越大得到的细胞类群越多
UMAP<-RunUMAP(scRNA.norm.pca.c,dims = 1:30)
system.time(save(UMAP, file = "UMAP.Rdata"))  
# 用户  系统  流逝 
# 1.773 0.963 2.471 

# load("UMAP.Rdata")
DimPlot(UMAP,reduction = 'umap')   #选择umap进行降维 可换为tsne umap适用于大数据 tsne适用于小数据
pdf('04.UMAP.pdf',w=8,h=7)
DimPlot(UMAP,reduction = 'umap')

dev.off()
png('04.UMAP.png',w=8,h=7,units = 'in',res = 600)
DimPlot(UMAP,reduction = 'umap')
dev.off()
# UMAP_JoinLayers <- JoinLayers(UMAP)
str(UMAP)

#细胞注释文献---------------------------------------------------------------------------------
rm(list = ls())
setwd("/data/nas1/yanqing/project/09-ZZZK-20320-6/11_singlecell/")
if (! dir.exists("./03_SingleR")){
  dir.create("./03_SingleR")
}
setwd("./03_SingleR")
load('../02_PCA/UMAP.Rdata')

library(Seurat)
markers=c(  "CD79A", "CD19", "MS4A1",##B cells
            "TRAC", "CD2", "CCL5", "CD7", "CD3D", "CD3E", ##T cells
            "AQP8", "CEACAM7", "GUCA2A",      ##Colonocytes
            "TUBA1A", "PTMS", "PCSK1N", "SCGN" ,"CRYBA2",  ##Enteroendocrine cells
            "ANO7", "MLPH", "B3GNT6", "SPINK4", "ITLN1","MUC2",  ##Goblet cells
            "TPSB2", "KIT", "SLC18A2","TPSAB1",### Mast cells
            "CDCA7", "CFTR", "CLDN15", "ADH1C","RARRES2"####Undifferentiated cells
           
          
)
DotPlot(UMAP,features = markers)+RotatedAxis()#根据这个结果注释细胞的类型

new.cluster.ids <- c("8"="B cells" ,"12"="B cells" ,  #"9"="T cell" ,"11"="T cell" ,"13"="T cell" ,"22"="T cell" ,
                     "5"="T cells" ,"11"="T cells",  #"6"="Myeloid cell","7"="Myeloid cell","14"="Myeloid cell","19"="Myeloid cell",
                     "2"="Colonocytes","4"="Colonocytes","9"="Colonocytes",
                     "10"="Enteroendocrine cells","13"="Enteroendocrine cells" ,
                     "6"="Goblet cells", "7"="Goblet cells",
                     #"13"="ILCs","3"="ILCs",
                     "14"="Mast cells",
                     "1"="Undifferentiated cells","0"="Undifferentiated cells","3"="Undifferentiated cells"
                     
)
UMAP <- RenameIdents(UMAP,new.cluster.ids)
UMAP$celltype = Idents(UMAP)
table(UMAP$celltype)
# B cells                T cells            Colonocytes  Enteroendocrine cells           Goblet cells 
# 265                    701                   1797                     98                    967 
# Mast cells Undifferentiated cells 
# 29                   3148 
# p6 <- DimPlot(UMAP, reduction = "umap", group.by = "celltype", label = T)
# p6
#saveRDS(UMAP, file = "./03.UMAP_30.rds")
system.time(save(UMAP, file = "UMAP.celltype.Rdata"))  

##点图
pdf('01.dotplot.pdf',w=14,h=7)
DotPlot(UMAP, features = markers,group.by = "celltype")+RotatedAxis()
dev.off()

png('01.dotplot.png',w=1100,h=450)
DotPlot(UMAP, features = markers,group.by = "celltype")+RotatedAxis()
dev.off()

##聚类注释图
pdf('02.dimplot.pdf',w=8,h=6)
DimPlot(UMAP,reduction = 'umap',label = T,group.by = "celltype")
dev.off()

png('02.dimplot.png',w=600,h=450)
DimPlot(UMAP,reduction = 'umap',label = T,group.by = "celltype")
dev.off()

pdf('03.dimplot-class.pdf',w=10,h=6)
DimPlot(UMAP,reduction = 'umap',label = F,group.by = "celltype",split.by = "group")
dev.off()

png('03.dimplot-class.png',w=800,h=450)
DimPlot(UMAP,reduction = 'umap',label = F,group.by = "celltype",split.by = "group")
dev.off()

##热图
pdf('04.DoHeatmap.pdf',w=8,h=6)
DoHeatmap(UMAP,features = markers,label = F) #NoLegend()+
#labs(title="", x="Cells separated by clusters", y = "5 most-sig.DEGs in each cluster",size=40)+
#theme(axis.text.y = element_blank())
dev.off()

png('04.DoHeatmap.png',w=600,h=500)
DoHeatmap(UMAP,features = markers,label = F)#+#NoLegend()+
#labs(title="", x="Cells separated by clusters", y = "5 most-sig.DEGs in each cluster",size=40)+
#theme(axis.text.y = element_blank())
dev.off()

system.time(save(UMAP, file = "UMAP.Rdata")) 
load('../03_SingleR/UMAP.Rdata')
dat_cell <- as.data.frame(table(UMAP$group,UMAP$celltype))
#dat_cell <- as.data.frame(table(UMAP$orig.ident,UMAP$celltype.2))
#dat_cell <- as.data.frame(table(row.names(UMAP@meta.data),UMAP$celltype.2)) ##这个函数用来计算两个因子变量之间的交叉频数（cross-tabulation），即计算每个行名称和每个 celltype.2 组合出现的次数。
colnames(dat_cell) <- c('id', 'cell', 'number')
dat_cell2 <- spread(dat_cell,cell,number)

dat_cell2 <- dat_cell2 %>% column_to_rownames(., var = "id") 
dat_cell2 <- dat_cell2 %>% mutate(rowsum = base::rowSums(.[1:dim(dat_cell2)[2]]))

dat_cell3 <- dat_cell2

for (i in 1:dim(dat_cell3)[1]){
  for (j in 1:(dim(dat_cell3)[2]-1)){
    dat_cell3[i,j] <- dat_cell3[i,j]/ dat_cell3[i,dim(dat_cell3)[2]]
  }
}
dat_cell3 <- dat_cell3[,-dim(dat_cell3)[2]]
dat_cell3 <- dat_cell3 %>% rownames_to_column('sample')
write.csv(dat_cell3,'05.cell_type_group.csv')

#细胞类型比例图
library(reshape2) 
library(RColorBrewer) 
mydata <- melt(dat_cell3,id.vars="sample",variable.name="Celltype",value.name="Quantity")
ggplot(mydata,aes(x=Quantity,y=sample,
                  fill=Celltype))+
  geom_bar(position = "fill",stat="identity",alpha=0.7)+
  theme_bw()+
  scale_fill_manual(values=brewer.pal(9, "Set1"))+
  theme(axis.title.x =element_text(size=22,color='black', face = "bold",family='Times'),
        axis.text.x =element_text(size=18,color='black', face = "bold",family='Times'),
        axis.title.y =element_text(size=22,color='black', face = "bold",family='Times'),
        axis.text.y=element_text(size=18,  color='black',face = "bold",family='Times'),
        legend.title=element_text(size=20, color='black', face = "bold",family='Times'),
        legend.text=element_text(size=14, color='black', face = "bold",family='Times'),
        title=element_text(size=20, color='black', face = "bold",family='Times'),
        strip.text = element_text(size = 14,color='black',family = "Times", face = "bold"))+
  theme(panel.grid.major=element_blank(),panel.grid.minor=element_blank())+
  labs(x="Proportion",y="Celltype",fill="")

ggsave('05.Proportion.pdf',w=14,h=20)
ggsave('05.Proportion.png',w=14,h=20)

#细胞类型丰度堆叠图
load('../03_SingleR/UMAP.Rdata')
table(UMAP$group)
# Control      UC 
# 4228    2777 
#tumor
scRNA_case<-subset(UMAP,group=='UC')
phe=scRNA_case@meta.data

table(phe$celltype)
# B cells                T cells            Colonocytes  Enteroendocrine cells           Goblet cells 
# 252                    386                    753                     60                    389 
# Mast cells Undifferentiated cells 
# 8                    929 
cell_type_case <- as.data.frame(sort(table(phe$celltype)))
colnames(cell_type_case)<-c('Celltype','UC')

##Control
scRNA_Control<-subset(UMAP,group=='Control')
phe=scRNA_Control@meta.data
table(phe$celltype)
# B cells                T cells            Colonocytes  Enteroendocrine cells           Goblet cells 
# 13                    315                   1044                     38                    578 
# Mast cells Undifferentiated cells 
# 21                   2219 
cell_type_Control <- as.data.frame(sort(table(phe$celltype)))
colnames(cell_type_Control)<-c('Celltype','Control')

cell_type<-merge(cell_type_Control,cell_type_case,by='Celltype')
cell_type$All <- cell_type$UC + cell_type$Control
# i<-1
# while(i< dim(cell_type)[1]){
#   cell_type$All[i]<-sum(cell_type$ESCC[i],cell_type$Control[i])
#   i<-i+1
# }
write.csv(cell_type,'06.cell_type_group.csv')
library(reshape2)
library(plyr)
library(RColorBrewer)
library(ggplot2)
mydata <- melt(cell_type,id.vars="Celltype",variable.name="Group",value.name="Quantity")
ggplot(mydata,aes(x=Group,y=Quantity,fill=Celltype))+
  geom_bar(position = "fill",stat="identity",alpha=0.7)+
  theme_bw()+
  scale_fill_manual(values=brewer.pal(9, "Set1"))+
  theme(axis.title.x =element_text(size=22,color='black', face = "bold",family='Times'),
        axis.text.x =element_text(size=18,color='black', face = "bold",family='Times'),
        axis.title.y =element_text(size=22,color='black', face = "bold",family='Times'),
        axis.text.y=element_text(size=18,  color='black',face = "bold",family='Times'),
        legend.title=element_text(size=20, color='black', face = "bold",family='Times'),
        legend.text=element_text(size=14, color='black', face = "bold",family='Times'),
        title=element_text(size=20, color='black', face = "bold",family='Times'),
        strip.text = element_text(size = 14,color='black',family = "Times", face = "bold"))+
  theme(panel.grid.major=element_blank(),panel.grid.minor=element_blank())+
  labs(x="Celltype",y="Proportion",fill="")

ggsave('06.Proportion_group.pdf',w=10,h=8)
ggsave('06.Proportion_group.png',w=10,h=8)
dev.off()

#差异分析 筛选差异表达的细胞-----------------------------------------------------------------
rm(list = ls())
setwd("/data/nas1/yanqing/project/09-ZZZK-20320-6/11_singlecell/")
if (! dir.exists("./04_DEG")){
  dir.create("./04_DEG")
}
setwd("./04_DEG")

load('../03_SingleR/UMAP.celltype.Rdata')
library(readxl)

#显著差异的细胞
library(tidyverse)
smps = Cells(UMAP) %>% str_sub(1,10)
table(smps)
# GSM3214201 GSM3214203 GSM3214204 GSM3214206 GSM3214207 GSM3214209 
# 500        481       1037       1610       1240       2137 
scRNA = AddMetaData(UMAP,smps,col.name = 'sample')
UMAP <- scRNA
dat_cell <- as.data.frame(table(UMAP$sample,UMAP$celltype))
colnames(dat_cell) <- c('id', 'cell', 'number')
dat_cell2 <- spread(dat_cell,cell,number)
dat_cell2 <- dat_cell2 %>% column_to_rownames(., var = "id") %>%
  mutate(rowsum = rowSums(.[1:7]))#数字取决于细胞类型的数量

dat_cell3 <- dat_cell2

for (i in 1:dim(dat_cell3)[1]){
  for (j in 1:(dim(dat_cell3)[2]-1)){
    dat_cell3[i,j] <- dat_cell3[i,j]/ dat_cell3[i,8]
  }
}
dat_cell3 <- dat_cell3[,-8]
dat_cell3 <- dat_cell3 %>% rownames_to_column('sample')
#
# group<-read.csv("/data/nas1/gaorong/project/03_BJTC-502-9/01_Single_cell/00_rawdata/condition.csv")
# group$group<-ifelse(group$group==" PF","IPF","control")
# group<-group[,c(1,3)]
# colnames(group)<-c("sample","group")
# write.csv(group,"01.group_list.csv")
gr=data.frame(group=UMAP@meta.data$group,sample=UMAP@meta.data$sample)
group <- unique(gr)
# group_list <- metadata(c(colnames(UMAP),group),)
dat_cell4 <- merge(dat_cell3,group,by='sample')

library(reshape2)
library(rstatix)
library(ggpubr)
dat_cell5 <- reshape2::melt(dat_cell4,id.vars=c('sample','group'),
                            measure.vars = colnames(dat_cell3)[c(2:8)],
                            variable.name='cell')

# library(reshape2)
# library(rstatix)
# library(ggpubr)
# dat_cell5 <- reshape2::melt(dat_cell4,id.vars=c('sample','group'),
#                             measure.vars = colnames(dat_cell4)[c(2:)],
#                             variable.name='cell')

#差异细胞的箱线图
violin_plot <- ggplot(dat_cell5, aes(x=cell, y=value,fill=group)) +
  stat_boxplot(geom="errorbar",
               width=0.1,
               position = position_dodge(0.9)) +
  geom_boxplot(width=0.7,
               position=position_dodge(0.9),
               outlier.shape = NA)+ #绘制箱线图，此处width=0.1控制小提琴图中箱线图的宽窄
  scale_fill_manual(values= c("#a6c8e0","#fca69d"), name = "group")+
  labs(title="Cell", x="", y = "",size=20) +
  stat_compare_means(data = dat_cell5,
                     mapping = aes(group = group),
                     label ="p.signif",  #添加星标
                     method = "kruskal.test",#wilcox.test
                     vjust =1,
                     paired = F) +
  theme_bw()+
  labs(y = "Cell percentage")+
  theme(plot.title = element_text(hjust =0.5,colour="black",face="bold",size=18),
        axis.text.x=element_text(angle=45,hjust=1,colour="black",face="bold",size=10),
        axis.text.y=element_text(hjust=0.5,colour="black",face="bold",size=12),
        axis.title.x=element_text(size=16,face="bold"),
        axis.title.y=element_text(size=16,face="bold"),
        legend.text=element_text(face = "bold", hjust = 0.5,colour="black", size=8),
        legend.title = element_text(face = "bold", size = 10),
        legend.position = "top",
        panel.grid.major = element_blank(),
        panel.grid.minor = element_blank())
violin_plot
ggsave(filename = '01.boxplot.pdf',violin_plot,w=8,h=6)
ggsave(filename = '01.boxplot.png',violin_plot,w=8,h=6)
dev.off()
#根据箱线图判断Hepatocytes是显著差异细胞 将它提取出来
table(UMAP$celltype)
UMAP.car <- UMAP[,UMAP@meta.data$celltype %in% c("B cells","Enteroendocrine cells","Undifferentiated cells")]
system.time(save(UMAP.car, file = "UMAP.car.Rdata"))

#关键基因在差异细胞中的表达---------
rm(list = ls())
setwd("/data/nas1/yanqing/project/09-ZZZK-20320-6/11_singlecell/")
if (! dir.exists("./04_DEG")){
  dir.create("./04_DEG")
}
setwd("./04_DEG")
load('../04_DEG/UMAP.car.Rdata')
#UMAP_30 <- readRDS("/data/nas1/yanqing/project/03-WLMQZK-20314-3/02_Single_cell/03_SingleR/UMAP.rds")
gene <- read.csv("../../06_Expression/02.keygene.csv")
UMAP<-UMAP.car
table(UMAP$celltype)
library(Seurat)
library(tidyverse)

# theme.set = theme(
#   #axis.title.x=element_blank(),
#   axis.title = element_text(size = 20, face = "bold", family = "Times"),
#   axis.text.x = element_text(size = 14,  face = "bold", family = "Times"),
#   axis.text.y = element_text(size = 14,  face = "bold", family = "Times"),
#   legend.text = element_text(size = 16, face = "bold", family = "Times"),
#   legend.title = element_blank(),
#   text = element_text(family = "Times",face='bold'))

p1<-FeaturePlot(UMAP, features = gene$symbol[2],split.by = "group",label.size = 5, min.cutoff =1.5, repel = T, label = F,  ncol = 1, order = T,raster=FALSE)
p1
pdf('01.HEPACAM2.FeaturePlot.DEG.pdf',w=15,h=8,family='Times')
print(p1)
dev.off()

png('01.HEPACAM2.FeaturePlot.DEG.png',w=800,h=450,family='Times')
print(p1)
dev.off()

p2<-FeaturePlot(UMAP, features = gene$symbol[3],split.by = "group",label.size = 5, min.cutoff =1.5, repel = T, label = F,  ncol = 1, order = T,raster=FALSE)
p2
pdf('02.OVOL1.FeaturePlot.DEG.pdf',w=15,h=8,family='Times')
print(p2)
dev.off()

png('02.OVOL1.FeaturePlot.DEG.png',w=800,h=450,family='Times')
print(p2)
dev.off()

p3<-FeaturePlot(UMAP, features = gene$symbol[4],split.by = "group",label.size = 5, min.cutoff =1.5, repel = T, label = F,  ncol = 1, order = T,raster=FALSE)
p3
pdf('03.SLC16A1.FeaturePlot.DEG.pdf',w=15,h=8,family='Times')
print(p3)
dev.off()

png('03.SLC16A1.FeaturePlot.DEG.png',w=800,h=450,family='Times')
print(p3)
dev.off()

p4<-FeaturePlot(UMAP, features = gene$symbol[5],split.by = "group",label.size = 5, min.cutoff =1.5, repel = T, label = F,  ncol = 1, order = T,raster=FALSE)
p4
pdf('04.SPIRE2.FeaturePlot.DEG.pdf',w=15,h=8,family='Times')
print(p4)
dev.off()

png('04.SPIRE2.FeaturePlot.DEG.png',w=800,h=450,family='Times')
print(p4)
dev.off()

p5<-FeaturePlot(UMAP, features = gene$symbol[6],split.by = "group",label.size = 5, min.cutoff =1.5, repel = T, label = F,  ncol = 1, order = T,raster=FALSE)
p5
pdf('05.TEX11.FeaturePlot.DEG.pdf',w=15,h=8,family='Times')
print(p5)
dev.off()

png('05.TEX11.FeaturePlot.DEG.png',w=800,h=450,family='Times')
print(p5)
dev.off()
# p3<-FeaturePlot(UMAP, features = gene$x[3],label.size = 5, min.cutoff =1.5, repel = T, label = F,  ncol = 1, order = T,raster=FALSE)+theme.set
# p3
# p<-CombinePlots(plots = list(p1,p2),ncol=2)
# png('01.FeaturePlot.png',w=10,h=6,family='Times',units='in',res=600,bg='white')
# print(p)
# dev.off()
library(reshape2)
library(tidyverse)
# hubgene <- data.frame(symbol=gene$symbol)
gene<-gene[-1,]#去除。在单细胞中找不到的EDNRA
#gene=gene$symbol

vln.df=as.data.frame(UMAP[["RNA"]]$data[gene,])
vln.df$symbol=rownames(vln.df)

vln.df=melt(vln.df,id="symbol")
colnames(vln.df)[c(2,3)]=c("sample","exp")
head(vln.df)
anno=UMAP@meta.data[,c("group","celltype")]
anno$sample <- rownames(anno)
vln.df=inner_join(vln.df,anno,by="sample")
##1
library(ggpubr)
library(ggplot2)
library(ggsci)
table(UMAP$group)
# Control      UC 
# 2270    1241 
vln.df$group <- factor(vln.df$group,levels = c('Control','UC'))

my_comparisons <- list(c('Control','UC'))

vln.dat <- vln.df
celltype <- as.data.frame(table(vln.dat$celltype))[1]
celltype<-celltype[-c(2,3,5,6),]
celltype<-as.data.frame(celltype)
colnames(celltype)[1]<-"Var1"
plots <- list()
for (i in c(1:nrow(celltype))) {
  plot.dat <- vln.dat[which(vln.dat$celltype==celltype$Var1[i]),]
  position=c(max(plot.dat$exp)+0.5,max(plot.dat$exp)+1,max(plot.dat$exp+1.5))
  
  p <- ggplot(plot.dat,aes(x=group,y=exp,fill=group))+
    geom_violin(trim = F,color='black')+
    stat_boxplot(geom = 'errorbar',
                 width=0.1,
                 position = position_dodge(0.9))+
    geom_boxplot(width=0.4,
                 position = position_dodge(0.9),
                 outlier.shape = NA,fill='white')+
    scale_fill_manual(values= c("#CD3700","#4682B4","darkgreen"), name = "Group")+
    labs(title=celltype$Var1[i], x="", y = "",size=20) +
    geom_signif(comparisons = my_comparisons,
                test =wilcox.test,#wilcox.test,kruskal.test，friedman.test，fligner.test
                map_signif_level = T,
                y_position = position,textsize = 4)+#调整星号大小
    ggtitle(plot.dat$celltype[1])+
    ylim(x=c(0,max(position+0.3))) +
    theme_bw()+
    theme(plot.title = element_text(hjust =0.5,colour="black",face="bold",size=10),
          axis.text.x=element_text(angle=45,hjust=1,colour="black",face="bold",size=10),
          axis.text.y=element_text(hjust=0.5,colour="black",face="bold",size=12),
          axis.title.x=element_text(size=16,face="bold"),
          axis.title.y=element_text(size=16,face="bold"),
          legend.text=element_text(face = "bold", hjust = 0.5,colour="black", size=12),
          legend.title = element_text(face = "bold", size = 12),
          legend.position = "top",
          panel.grid = element_line(color = 'gray',size = 0.2),
          panel.border = element_rect(colour = 'black',fill = NA,size =1))+
    facet_wrap(~symbol,ncol = 9,scales = 'free')
  # guides(fill='none')
  plots[[i]] <- p
}
p
library(gridExtra)
pdf(file = '06.gene.exp.DEG.pdf',w=8,h=8)
grid.arrange(grobs = plots, ncol =1)
dev.off()
png(file = '06.gene.exp.DEG.png',w=8,h=8,units = 'in',res = 300)
grid.arrange(grobs = plots, ncol =1)
dev.off()


# #关键基因与差异细胞的相关性----------
# rm(list = ls())
# setwd("/data/nas1/yanqing/project/09-ZZZK-20320-6/11_singlecell/")
# if (! dir.exists("./05_correlation")){
#   dir.create("./05_correlation")
# }
# setwd("./05_correlation")
# library(Seurat)
# library(psych)
# load('../04_DEG/UMAP.car.Rdata')
# UMAP<-UMAP.car
# #UMAP_30 <- readRDS("/data/nas1/yanqing/project/03-WLMQZK-20314-3/02_Single_cell/03_SingleR/UMAP.rds")
# gene <- read.csv("../../06_Expression/02.keygene.csv")
# gene<-gene[-1,]#去除。在单细胞中找不到的EDNRA
# expression_data <- as.data.frame(UMAP[["RNA"]]$data[gene,])
# expression_data<- as.data.frame(t(expression_data))
# expression_data$sample<-rownames(expression_data)
# # expression_data=melt(expression_data,id="symbol")
# # colnames(expression_data)[c(2,3)]=c("sample","exp")
# # head(expression_data)
# anno=UMAP@meta.data[,c("group","celltype")]
# anno$sample <- rownames(anno)
# expression_data=inner_join(expression_data,anno,by="sample")
# rownames(expression_data)<-expression_data$sample
# expression_data<-expression_data[, !(names(expression_data) %in% c("sample", "group"))]#去除这两列，保留基因和细胞类型列
# spearman_cor <- cor(expression_data$HEPACAM2, expression_data$celltype, method = "spearman")
