# Supplementary material for: Identification and validation of biomarkers related to centrosome replication in ulcerative colitis based on bulk transcriptome, single-cell RNA sequencing and experiments
Source: Front Immunol. 2025 Dec 12;16:1627926. doi: 10.3389/fimmu.2025.1627926 (PMC12740759; doi:10.3389/fimmu.2025.1627926)
Supplement: Supplementary file 16 [file DataSheet1.zip › R/r.07.GSEA.r]

rm(list = ls())
setwd('/data/nas1/yanqing/project/09-ZZZK-20320-6/')
# setwd("/data/nas1/yuanshilin/project/08.YQ821-1")
dir <- "07_GSEA"
if( !dir.exists(dir)){
  dir.create(dir)
}
setwd(dir)
library(tibble)
library(ggplot2)
library(patchwork)
library(clusterProfiler)
library(enrichplot)
library(ggplot2)

data <- read.csv('../00_rawdata/GSE87473/01.dat.GSE87473.csv',row.names = 1)
range(data)#1.8404 14.1736
group <- read.csv("../00_rawdata/GSE87473/01.group.GSE87473.csv",row.names = 1)

#group<-group[,c(1,7)]#提取样本名和risk分组
#colnames(group)[1]<-"sample"
table(group$group)
# Control      UC 
# 21     106 

gene <-read.csv('../06_Expression/02.keygene.csv')

library(corrplot)
library(org.Hs.eg.db)
library(clusterProfiler)
library(enrichplot)
library(GseaVis)
library(RColorBrewer)
library(psych)
gene1 <- gene$symbol
rt<-data
#rt<-as.data.frame(rt)
for (ii in gene1){
  tryCatch({
    set.seed(1)
    tar.exp <- rt[ii,]
    y <- as.numeric(tar.exp)
    data1 <- data.frame()
    for (i in rownames(rt)) {
      dd  <- corr.test(as.numeric(rt[i,]), y , method="spearman",adjust = "fdr")
      data1 = rbind(data1,data.frame(gene1=i,cor=dd$r,p.value=dd$p))
    }
    data1 <- data1[order(data1$cor,decreasing = T),]
    gene1 <- data1$cor
    names(gene1) <- mapIds(org.Hs.eg.db,keys = data1$gene,column = 'ENTREZID',
                           keytype = 'SYMBOL',multiVals='filter')
    names(gene1)<-data1$gene
    gene1 <- na.omit(gene1)
    save(gene1,file = paste0(ii,'.cor.Rdata'))
    #
    gmt=read.gmt('/data/nas1/yanqing/project/importent/c2.cp.kegg.v7.4.symbols.gmt')
    kk=GSEA(gene1, TERM2GENE=gmt, pvalueCutoff = 1)
    kkTab=as.data.frame(kk)
    kkTab=kkTab[kkTab$pvalue<0.05,]
    write.table(kkTab,paste0(ii,'.kegg_gsea.txt'),sep = '\t',quote = F,row.names = F)
    
    library(RColorBrewer)
    curveCol <- brewer.pal(5, "Set3")
    p1=gseaNb(object = kk,geneSetID = kkTab$ID[1:5],curveCol = curveCol)
    pdf(paste0(ii,'.GSEA.KEGG.pdf'),width = 10,height = 7)
    print(p1)
    dev.off()
    png(paste0(ii,'.GSEA.KEGG.png'),width = 1000,height = 700)
    print(p1)
    dev.off()
  },error=function(e){})
}
